# Supplementary material for: An emerging prognosis prediction model for multiple myeloma: Hypoxia-immune related microenvironmental gene signature
Source: Front Oncol. 2022 Aug 30;12:992387. doi: 10.3389/fonc.2022.992387 (PMC9468480; doi:10.3389/fonc.2022.992387)
Supplement: Supplementary file 2 [file Table_1.xlsx]

## Sheet: Table S1
	logFC	AveExpr	t	P.Value	adj.P.Val	B
TNFRSF17	2.93898	9.3428	24.8422	2.36e-103	8.82e-101	225.089	up
BMP6	2.28443	7.89521	28.5565	5.06e-127	2.4e-123	279.389	up
SPAG4	2.12093	7.42315	22.9421	1.94e-91	3.11e-89	197.755	up
ANKRD36BP2	2.09779	7.65248	17.3153	6.25e-58	2.13e-56	120.917	up
MZB1	2.05124	9.9811	23.6009	1.51e-95	3.57e-93	207.179	up
SDC1	1.98338	9.16121	26.2338	3.51e-112	2.73e-109	245.342	up
LAMP3	1.97694	7.31633	23.0303	5.5e-92	9.3e-90	199.012	up
LSR	1.93932	7.0539	27.451	6.01e-120	8.97e-117	263.16	up
DUSP5	1.91614	8.22952	23.7015	3.55e-96	8.83e-94	208.624	up
FCRL5	1.81776	6.74991	24.7729	6.48e-103	2.32e-100	224.085	up
LAX1	1.79843	8.31312	24.9242	7.17e-104	2.85e-101	226.277	up
BEX5	1.79735	7.22951	19.4672	2.49e-70	1.42e-68	149.343	up
CADPS2	1.78298	7.89089	25.6919	9.8e-109	5.85e-106	237.437	up
PRDM1	1.7591	8.08893	32.7216	1.14e-153	2.04e-149	340.511	up
UBE2QL1	1.74411	6.95411	23.391	3.11e-94	6.11e-92	204.17	up
DNAJB9	1.73655	9.26966	26.4391	1.73e-113	1.41e-110	248.341	up
SLAMF7	1.72243	8.52799	25.0725	8.27e-105	3.44e-102	228.429	up
HLA-DOB	1.70912	8.51356	22.051	6.32e-86	8.03e-84	185.111	up
UGT2B17	1.6523	5.42337	15.43	1.18e-47	2.47e-46	97.3714	up
PLPP5	1.63977	8.1743	28.5526	5.36e-127	2.4e-123	279.333	up
EIF2AK3	1.63026	9.16481	28.378	7.03e-126	2.52e-122	276.767	up
AMPD1	1.59998	7.11099	12.5134	3.76e-33	3.74e-32	64.1873	up
RASSF6	1.59261	5.62379	15.9881	1.25e-50	2.98e-49	104.191	up
FAM69A	1.58876	7.49629	25.619	2.84e-108	1.54e-105	236.375	up
FCRLA	1.54802	6.8717	15.486	5.99e-48	1.27e-46	98.0494	up
SEL1L3	1.53504	8.14061	23.3427	6.22e-94	1.18e-91	203.479	up
LAMP5	1.5268	7.79732	11.9166	1.97e-30	1.69e-29	57.9727	up
GRAMD1C	1.52366	5.32798	21.709	7.95e-84	8.58e-82	180.295	up
LINC00525	1.51375	5.49143	19.1452	1.95e-68	1.04e-66	145	up
GLCCI1	1.51312	9.21658	23.3012	1.13e-93	2.13e-91	202.884	up
NBEA	1.49863	6.49093	22.3113	1.57e-87	2.17e-85	188.79	up
XBP1	1.49414	10.7275	22.9771	1.18e-91	1.92e-89	198.253	up
BEX2	1.48893	7.84031	21.482	1.94e-82	1.99e-80	177.111	up
TXNDC11	1.48661	8.08263	26.7057	3.45e-115	3.25e-112	252.241	up
UBE2J1	1.45432	9.89085	27.1047	9.81e-118	1.26e-114	258.083	up
DERL3	1.44876	8.11348	22.4307	2.88e-88	4.19e-86	190.483	up
BTLA	1.43127	7.32806	18.5889	3.41e-65	1.58e-63	137.567	up
C1orf132	1.42962	8.53391	21.4091	5.42e-82	5.39e-80	176.09	up
CYTIP	1.42203	8.57189	25.4239	4.91e-107	2.44e-104	233.536	up
FCGR2B	1.42123	8.07287	18.8846	6.52e-67	3.22e-65	141.506	up
WNT5A	1.4083	5.84489	13.5109	6.78e-38	8.8e-37	75.0355	up
HSPA13	1.40658	8.27929	24.917	7.96e-104	3.1e-101	226.172	up
GPRC5D	1.40428	7.60006	20.2951	2.96e-75	2.09e-73	160.638	up
CPNE5	1.40337	7.49986	24.5385	1.95e-101	6.36e-99	220.69	up
CD38	1.3973	9.31115	23.5054	5.99e-95	1.29e-92	205.81	up
STAP1	1.3971	6.73431	17.8415	6.66e-61	2.53e-59	127.73	up
CLPTM1L	1.39231	10.3203	25.5637	6.38e-108	3.27e-105	235.57	up
BIRC3	1.3753	7.55462	15.8707	5.33e-50	1.22e-48	102.745	up
UAP1	1.37171	9.63354	23.4947	6.99e-95	1.49e-92	205.656	up
SEC11C	1.35651	8.00905	26.6738	5.52e-115	4.94e-112	251.774	up
TBC1D9	1.35246	8.6124	23.0856	2.49e-92	4.29e-90	199.802	up
PIM2	1.35149	8.66407	21.7231	6.52e-84	7.12e-82	180.493	up
DEPTOR	1.34859	7.86748	17.29	8.68e-58	2.94e-56	120.591	up
SSR3	1.33076	8.30203	26.4578	1.31e-113	1.12e-110	248.614	up
GAS2	1.32482	5.58738	11.2641	1.44e-27	1.05e-26	51.4305	up
POU2AF1	1.31425	9.42176	23.5063	5.91e-95	1.29e-92	205.823	up
AIM2	1.31404	7.98183	20.2165	8.75e-75	6.03e-73	159.558	up
FAM133A	1.30978	5.60424	16.9191	1.01e-55	3.13e-54	115.852	up
ST6GAL1	1.30672	8.183	27.0725	1.58e-117	1.76e-114	257.611	up
ALG2	1.30551	9.30573	26.7631	1.49e-115	1.48e-112	253.081	up
PDE4B	1.3019	7.00588	23.4739	9.42e-95	1.92e-92	205.359	up
LRRN1	1.29853	6.5787	16.0777	4.1e-51	1e-49	105.298	up
PNOC	1.27726	7.58968	22.4922	1.2e-88	1.78e-86	191.354	up
PDK1	1.27544	6.69433	22.1076	2.83e-86	3.65e-84	185.91	up
DDIT4	1.26874	9.56323	15.9945	1.15e-50	2.77e-49	104.27	up
FAM174A	1.256	8.85452	20.5196	1.33e-76	9.83e-75	163.729	up
SELENOM	1.25555	7.91158	18.0203	6.37e-62	2.52e-60	130.067	up
ZNF275	1.25382	7.88316	24.7231	1.34e-102	4.69e-100	223.363	up
CCDC110	1.25217	4.88938	23.9705	7.31e-98	1.98e-95	212.493	up
SEL1L	1.25209	7.42606	26.218	4.42e-112	3.3e-109	245.111	up
TMEM243	1.24501	8.98561	22.3187	1.41e-87	1.96e-85	188.896	up
DNAJC10	1.24125	6.87915	27.6307	4.27e-121	7.64e-118	265.795	up
FZD6	1.24032	7.30726	18.0052	7.77e-62	3.06e-60	129.869	up
PKHD1L1	1.23635	5.67305	21.5604	6.45e-83	6.76e-81	178.209	up
GBA3	1.23473	5.82345	13.0935	7.01e-36	8.12e-35	70.428	up
STT3A	1.23202	9.46336	22.1906	8.74e-87	1.17e-84	187.082	up
MAN2A1	1.22931	9.31762	25.4163	5.49e-107	2.66e-104	233.425	up
PRSS16	1.22874	5.50439	23.4937	7.09e-95	1.49e-92	205.642	up
ITM2C	1.22665	9.99541	20.4713	2.59e-76	1.91e-74	163.063	up
PELI1	1.22189	8.92374	21.3954	6.56e-82	6.46e-80	175.898	up
CREB3L2	1.21616	9.30598	27.9799	2.49e-123	5.58e-120	270.919	up
TXNDC15	1.2157	9.17451	28.174	1.42e-124	4.25e-121	273.77	up
DKK1	1.2146	6.47128	11.348	6.28e-28	4.67e-27	52.2557	up
PSAT1	1.17597	7.54071	20.4266	4.81e-76	3.47e-74	162.448	up
ASNS	1.17277	8.95767	18.2487	3.13e-63	1.31e-61	133.066	up
MAGEC1	1.17135	5.23686	14.8237	1.74e-44	3.13e-43	90.1212	up
PRDX4	1.16391	11.0263	19.8794	8.98e-73	5.59e-71	154.945	up
BLNK	1.16277	8.4751	17.2752	1.05e-57	3.55e-56	120.402	up
ZBP1	1.15773	6.56817	24.9512	4.84e-104	1.97e-101	226.669	up
PRR15	1.15556	5.33461	16.461	3.38e-53	9.1e-52	110.071	up
PERP	1.15125	5.6715	15.7467	2.46e-49	5.53e-48	101.225	up
ITGB7	1.14435	7.91443	15.6617	6.99e-49	1.54e-47	100.186	up
ISG20	1.14135	9.86776	21.9306	3.47e-85	4.12e-83	183.413	up
E2F5	1.14003	6.15648	22.996	8.99e-92	1.48e-89	198.523	up
ST3GAL6	1.13029	7.33612	20.1626	1.84e-74	1.24e-72	158.818	up
ERLEC1	1.12977	10.0482	25.6408	2.07e-108	1.16e-105	236.692	up
KIF21A	1.12136	5.28895	24.2171	2.06e-99	6.37e-97	216.048	up
FKBP2	1.12003	9.37146	20.192	1.23e-74	8.32e-73	159.221	up
CCR2	1.11992	8.12739	18.3448	8.76e-64	3.84e-62	134.334	up
SP140	1.11907	6.41055	23.6822	4.69e-96	1.13e-93	208.348	up
HERPUD1	1.11597	11.1152	24.2017	2.58e-99	7.83e-97	215.825	up
C11orf80	1.11117	6.90617	20.2924	3.07e-75	2.16e-73	160.6	up
PARM1	1.11098	7.59792	19.2644	3.9e-69	2.14e-67	146.604	up
SPATS2	1.10861	6.87238	32.0442	2.39e-149	2.14e-145	330.602	up
ARMC2	1.10733	5.69735	18.3389	9.47e-64	4.12e-62	134.257	up
ZBTB38	1.10622	7.53752	25.4106	5.97e-107	2.82e-104	233.341	up
FBXW7	1.10412	8.10437	26.1032	2.38e-111	1.71e-108	243.435	up
NAP1L2	1.10371	5.32989	14.8391	1.45e-44	2.62e-43	90.3034	up
NRG3	1.10355	5.00056	17.8505	5.92e-61	2.26e-59	127.847	up
FBXO16	1.10041	5.48138	22.2521	3.65e-87	4.99e-85	187.953	up
SYVN1	1.09649	8.18354	25.1258	3.8e-105	1.7e-102	229.203	up
SELENOS	1.09254	9.90962	23.474	9.41e-95	1.92e-92	205.36	up
DNAJC1	1.08723	10.01	21.4377	3.62e-82	3.63e-80	176.49	up
ESRRG	1.08697	5.63098	16.4539	3.7e-53	9.92e-52	109.982	up
ERN1	1.07949	7.33908	25.3534	1.38e-106	6.32e-104	232.51	up
CRELD2	1.07886	9.96654	21.7992	2.22e-84	2.52e-82	181.564	up
CD200	1.07829	7.51597	15.9905	1.21e-50	2.91e-49	104.22	up
EML6	1.07324	6.03213	19.9014	6.64e-73	4.15e-71	155.245	up
HYOU1	1.07067	10.0663	23.486	7.91e-95	1.65e-92	205.532	up
SSR4	1.06821	12.4177	23.11	1.76e-92	3.08e-90	200.15	up
NDNF	1.06516	7.64678	13.5792	3.14e-38	4.17e-37	75.7986	up
TMED2	1.06265	9.23548	18.144	1.25e-62	5.06e-61	131.69	up
RABAC1	1.05442	9.6892	21.786	2.68e-84	2.97e-82	181.377	up
HSP90B1	1.05232	10.9798	18.9825	1.75e-67	8.93e-66	142.817	up
TRAM1	1.0454	10.5637	24.1273	7.57e-99	2.19e-96	214.753	up
GFPT1	1.04332	7.12116	21.8511	1.07e-84	1.24e-82	182.293	up
SRPRB	1.0425	8.2624	27.2866	6.75e-119	9.3e-116	260.749	up
ATP8B2	1.04101	8.16747	25.0971	5.78e-105	2.46e-102	228.786	up
EEF1D	1.03897	9.26132	15.7155	3.61e-49	8.06e-48	100.843	up
JCHAIN	1.03792	11.5152	8.38717	2e-16	7.54e-16	26.0608	up
DENND5B	1.0376	5.4648	25.8518	9.45e-110	6.27e-107	239.767	up
SLC35F2	1.02833	6.89748	24.0584	2.05e-98	5.83e-96	213.759	up
AGA	1.0282	7.32402	19.4771	2.18e-70	1.24e-68	149.478	up
ELL2	1.0276	9.25235	23.2515	2.3e-93	4.3e-91	202.173	up
2022-09-10	1.02247	6.03105	15.2681	8.43e-47	1.7e-45	95.4191	up
LYPD6B	1.01904	6.3021	16.4402	4.4e-53	1.18e-51	109.81	up
MLLT3	1.01785	6.57844	19.7803	3.49e-72	2.12e-70	153.594	up
UBA5	1.01594	7.88022	27.7827	4.55e-122	9.05e-119	268.026	up
SULF2	1.01291	7.6303	13.4342	1.6e-37	2.04e-36	74.182	up
SLC1A4	1.00279	8.74197	25.6107	3.21e-108	1.69e-105	236.254	up
FCRLB	1.00001	6.81392	13.8093	2.32e-39	3.26e-38	78.3874	up
RAPGEF4	0.998891	5.3306	15.4888	5.79e-48	1.23e-46	98.0835	up
GOLGA8A	0.989611	9.61668	13.5447	4.64e-38	6.07e-37	75.4132	up
MANEAL	0.989446	5.92243	21.9577	2.37e-85	2.88e-83	183.796	up
MCC	0.988836	7.12501	20.8755	9.45e-79	7.73e-77	168.654	up
DUSP22	0.988621	9.17216	23.5986	1.57e-95	3.63e-93	207.146	up
NFE2L3	0.987806	4.92998	19.6268	2.84e-71	1.69e-69	151.506	up
ALDH1L2	0.982684	5.24355	23.817	6.71e-97	1.74e-94	210.285	up
SELENOT	0.982331	9.24378	19.0344	8.7e-68	4.53e-66	143.512	up
RAB39B	0.980401	4.876	21.8199	1.66e-84	1.9e-82	181.854	up
ZDBF2	0.980312	4.91378	18.9546	2.55e-67	1.28e-65	142.443	up
ZDHHC23	0.975649	6.17542	22.0193	9.91e-86	1.25e-83	184.663	up
CDV3	0.975066	8.60186	23.4107	2.34e-94	4.65e-92	204.453	up
LINC00582	0.974695	6.72881	18.6538	1.43e-65	6.72e-64	138.429	up
PRKD2	0.973409	9.0164	22.6047	2.41e-89	3.63e-87	192.952	up
SEC24A	0.971223	6.55737	25.9915	1.22e-110	8.43e-108	241.804	up
PDZRN4	0.969951	6.35743	14.3973	2.64e-42	4.29e-41	85.1264	up
MERTK	0.969865	6.17777	17.7225	3.16e-60	1.17e-58	126.18	up
C15orf65	0.968864	6.15349	20.6372	2.6e-77	1.96e-75	165.354	up
PDIA4	0.963316	9.13855	20.8458	1.43e-78	1.16e-76	168.243	up
TMEM268	0.961425	6.90019	22.4228	3.22e-88	4.65e-86	190.37	up
MIR4453	0.961343	6.94522	18.4808	1.44e-64	6.52e-63	136.133	up
MAP4K3	0.956474	6.85905	16.7399	9.93e-55	2.87e-53	113.582	up
SEC61A1	0.956186	8.33998	28.092	4.77e-124	1.22e-120	272.565	up
MYDGF	0.953381	9.386	21.5792	4.95e-83	5.25e-81	178.473	up
SLC25A32	0.950906	8.10224	19.3882	7.28e-70	4.07e-68	148.275	up
PDIA6	0.9481	10.433	21.374	8.86e-82	8.63e-80	175.6	up
MX1	0.947278	8.79641	12.2351	7.16e-32	6.65e-31	61.2624	up
SPCS3	0.94721	9.36151	23.3465	5.89e-94	1.13e-91	203.533	up
KLHL6	0.946324	6.80332	25.816	1.59e-109	1.02e-106	239.246	up
COL4A4	0.943179	5.08205	24.1759	3.75e-99	1.12e-96	215.453	up
MANEA	0.941895	5.22528	22.5792	3.47e-89	5.18e-87	192.589	up
NEU1	0.940649	7.97294	23.2489	2.39e-93	4.42e-91	202.136	up
SCAMP5	0.936493	7.94488	19.1684	1.43e-68	7.7e-67	145.312	up
OXR1	0.934479	7.60096	20.5288	1.17e-76	8.68e-75	163.857	up
PPIB	0.932657	11.452	22.452	2.13e-88	3.12e-86	190.784	up
PDIA5	0.932557	8.36083	19.5831	5.14e-71	3.03e-69	150.914	up
LINC00888	0.931712	7.15343	22.3772	6.16e-88	8.62e-86	189.724	up
FAM214A	0.930653	7.88601	23.0261	5.84e-92	9.78e-90	198.953	up
KCNN3	0.929825	6.0644	21.7971	2.29e-84	2.58e-82	181.534	up
PDE4DIP	0.929353	6.55999	20.22	8.34e-75	5.77e-73	159.606	up
STARD5	0.928429	7.111	21.1391	2.38e-80	2.2e-78	172.32	up
ATP10D	0.927935	7.96283	17.7347	2.69e-60	1.01e-58	126.34	up
CYSLTR1	0.927822	7.5764	24.2556	1.18e-99	3.71e-97	216.604	up
BTN3A3	0.925487	7.00167	15.9178	2.98e-50	6.94e-49	103.324	up
NCOA3	0.919404	7.9542	23.2384	2.78e-93	5.09e-91	201.986	up
SLAMF1	0.915942	6.66229	15.0096	1.89e-45	3.55e-44	92.3266	up
IL2RG	0.91093	8.61795	18.0057	7.72e-62	3.05e-60	129.875	up
SLCO4A1	0.910339	6.80397	19.2382	5.56e-69	3.03e-67	146.251	up
UGT8	0.907182	4.48634	15.5202	3.94e-48	8.43e-47	98.4644	up
MYO6	0.900933	6.74354	18.7038	7.35e-66	3.48e-64	139.095	up
ASPHD2	0.897936	6.69147	21.954	2.5e-85	3.02e-83	183.743	up
P2RY10	0.89757	6.0217	19.7446	5.68e-72	3.42e-70	153.109	up
EDNRB	0.895054	7.06049	7.67873	4.32e-14	1.39e-13	20.7686	up
TRIB1	0.89175	6.10756	27.0783	1.45e-117	1.73e-114	257.695	up
SPCS1	0.891645	11.7228	21.4846	1.87e-82	1.93e-80	177.147	up
SRPRA	0.888803	8.53708	22.3997	4.48e-88	6.36e-86	190.042	up
PPCDC	0.888159	7.4851	21.2716	3.72e-81	3.51e-79	174.169	up
CTHRC1	0.887159	8.21498	7.03633	4e-12	1.12e-11	16.3237	up
C11orf24	0.885327	8.20868	26.8712	3.04e-116	3.2e-113	254.663	up
SLC35B1	0.884747	8.86908	20.1512	2.15e-74	1.44e-72	158.663	up
GNG7	0.88296	8.22594	21.1059	3.79e-80	3.43e-78	171.859	up
TUFT1	0.882817	6.39658	19.149	1.85e-68	9.91e-67	145.052	up
QPCT	0.882007	10.2267	11.0947	7.66e-27	5.36e-26	49.7766	up
DANCR	0.880502	9.94005	20.9623	2.82e-79	2.38e-77	169.86	up
ALG8	0.879807	8.78101	22.1609	1.33e-86	1.75e-84	186.663	up
TBC1D27	0.879658	6.46282	15.2654	8.71e-47	1.75e-45	95.3869	up
IQCB1	0.877119	8.1546	21.4692	2.33e-82	2.35e-80	176.932	up
PLCXD2	0.875872	5.07578	18.7327	4.99e-66	2.38e-64	139.479	up
MIR155HG	0.873337	5.65301	10.2121	3.37e-23	1.9e-22	41.4691	up
FAIM	0.870376	6.70427	15.9872	1.26e-50	3.01e-49	104.18	up
SDF2L1	0.870315	8.68995	17.4709	8.35e-59	2.95e-57	122.921	up
HSH2D	0.869608	6.23189	20.2072	9.94e-75	6.8e-73	159.43	up
PGM3	0.86896	6.66033	20.7205	8.17e-78	6.39e-76	166.506	up
STT3B	0.867589	10.6633	19.1398	2.1e-68	1.12e-66	144.927	up
NXPE3	0.865744	6.37548	18.7437	4.31e-66	2.08e-64	139.626	up
TMEM255A	0.86354	4.64631	10.3206	1.24e-23	7.18e-23	42.4615	up
RALGPS2	0.863439	5.68546	21.1043	3.88e-80	3.49e-78	171.835	up
ATP10B	0.863248	6.73018	10.6922	3.75e-25	2.37e-24	45.9229	up
PRKD3	0.862032	6.08938	21.4508	3.01e-82	3.03e-80	176.673	up
IL12A	0.861009	4.70881	21.1576	1.84e-80	1.71e-78	172.579	up
LPIN1	0.860829	8.16686	22.8583	6.46e-91	1.01e-88	196.559	up
C21orf91	0.860623	7.92391	21.6724	1.33e-83	1.43e-81	179.782	up
TMEM147	0.859593	9.84144	22.0969	3.3e-86	4.22e-84	185.759	up
CD46	0.85948	8.29365	16.1036	2.97e-51	7.35e-50	105.618	up
LINC00467	0.858214	6.20455	18.9401	3.09e-67	1.56e-65	142.249	up
MTDH	0.854497	9.72106	20.4472	3.62e-76	2.65e-74	162.731	up
TRIM69	0.854139	6.4235	23.2125	4.04e-93	7.16e-91	201.615	up
ST8SIA4	0.849352	6.73145	22.403	4.27e-88	6.12e-86	190.089	up
ABCA5	0.848027	6.79763	17.1815	3.51e-57	1.15e-55	119.201	up
DMRT2	0.848018	4.48728	13.0987	6.61e-36	7.69e-35	70.4854	up
BET1	0.847515	8.37972	22.3795	5.97e-88	8.42e-86	189.756	up
C11orf1	0.847288	7.76581	23.8489	4.23e-97	1.13e-94	210.744	up
DDOST	0.846189	10.6127	20.1027	4.19e-74	2.77e-72	157.997	up
SLCO5A1	0.845023	5.27662	16.8784	1.71e-55	5.16e-54	115.335	up
MAGT1	0.844329	9.21562	17.2421	1.61e-57	5.39e-56	119.976	up
ERAP2	0.844066	6.12621	13.2992	7.21e-37	8.91e-36	72.6866	up
DERL1	0.843743	8.91291	24.5455	1.76e-101	5.85e-99	220.792	up
TAPBPL	0.842779	7.80306	20.9708	2.5e-79	2.14e-77	169.978	up
OGT	0.842563	8.75071	21.402	5.98e-82	5.92e-80	175.991	up
SCRN1	0.840304	7.93828	20.7429	5.99e-78	4.7e-76	166.816	up
MEF2C	0.840035	8.6792	19.5956	4.34e-71	2.56e-69	151.084	up
UNC13B	0.83884	7.56929	19.8004	2.65e-72	1.61e-70	153.868	up
PRDM5	0.838754	5.41586	17.0295	2.47e-56	7.86e-55	117.258	up
HIST1H2BD	0.838593	8.22415	17.5824	1.96e-59	7.13e-58	124.363	up
KISS1R	0.836091	5.24753	11.6957	1.9e-29	1.54e-28	55.7278	up
TAF4B	0.832705	6.99818	20.5424	9.69e-77	7.26e-75	164.043	up
GSPT2	0.832309	7.35376	20.3164	2.2e-75	1.56e-73	160.931	up
ITGA4	0.832248	7.19812	10.8611	7.42e-26	4.9e-25	47.5268	up
SERP1	0.832018	9.40717	27.5733	9.94e-121	1.62e-117	264.952	up
MAN1A1	0.831821	9.38599	14.8663	1.04e-44	1.9e-43	90.6261	up
GORASP2	0.830887	9.41408	23.5979	1.58e-95	3.63e-93	207.136	up
CCND1	0.830177	7.25147	8.65978	2.28e-17	9.14e-17	28.2031	up
AFFX-HUMISGF3A/M97935_MB_at	0.829561	6.83184	11.0146	1.68e-26	1.15e-25	49.0005	up
SIDT1	0.829427	6.326	20.1719	1.62e-74	1.09e-72	158.946	up
NFXL1	0.828068	6.95751	19.937	4.08e-73	2.57e-71	155.731	up
CDKN1A	0.827968	9.10749	16.7871	5.46e-55	1.6e-53	114.178	up
RRBP1	0.827946	7.96961	19.163	1.53e-68	8.25e-67	145.24	up
COPG1	0.8274	8.12154	21.7145	7.35e-84	7.98e-82	180.373	up
PPM1K	0.82668	7.17045	22.1959	8.09e-87	1.09e-84	187.158	up
ARPC5L	0.826446	8.58416	23.5317	4.1e-95	9.18e-93	206.187	up
SLC38A1	0.825599	8.10451	20.9242	4.8e-79	4.01e-77	169.33	up
AVEN	0.825432	7.54086	19.0546	6.62e-68	3.48e-66	143.783	up
PPP1R2	0.825114	8.45224	14.2081	2.38e-41	3.68e-40	82.9393	up
EBLN3P	0.822483	8.96764	19.2985	2.45e-69	1.36e-67	147.065	up
UBE2G1	0.821361	8.22763	17.7814	1.46e-60	5.53e-59	126.947	up
CCR10	0.820943	6.33314	12.2987	3.67e-32	3.47e-31	61.9266	up
PREB	0.818699	8.58655	21.9452	2.83e-85	3.4e-83	183.618	up
RAD17	0.815273	8.06454	21.024	1.19e-79	1.05e-77	170.718	up
ZNF215	0.814738	6.1038	23.0028	8.15e-92	1.35e-89	198.62	up
WFS1	0.814224	7.30727	22.0036	1.24e-85	1.55e-83	184.442	up
EMC7	0.813729	9.57526	21.0885	4.83e-80	4.33e-78	171.616	up
TSC22D3	0.812319	9.68769	15.2814	7.18e-47	1.45e-45	95.5787	up
BMP8B	0.811023	6.57351	16.825	3.37e-55	1e-53	114.658	up
SSR2	0.810946	10.6109	21.5355	9.15e-83	9.48e-81	177.861	up
UFM1	0.807155	7.7558	21.2846	3.11e-81	2.96e-79	174.35	up
NOL4	0.805372	4.86249	9.87172	7.41e-22	3.9e-21	38.4099	up
SLC33A1	0.803871	7.14005	25.6553	1.67e-108	9.66e-106	236.904	up
CDK2AP2	0.803369	8.28177	17.8737	4.37e-61	1.67e-59	128.151	up
C1GALT1C1	0.802147	8.73275	20.5353	1.07e-76	7.97e-75	163.945	up
FICD	0.802096	7.65511	19.5003	1.59e-70	9.11e-69	149.792	up
OSBPL10	0.800635	6.26463	16.8491	2.48e-55	7.42e-54	114.963	up
CADM1	0.797883	7.76011	10.4398	4.07e-24	2.42e-23	43.5614	up
HEY2	0.797133	6.5629	15.1014	6.28e-46	1.21e-44	93.4214	up
BTN3A2	0.795234	8.21551	16.1426	1.83e-51	4.53e-50	106.102	up
CD1D	0.795192	7.60968	11.9949	8.78e-31	7.66e-30	58.7754	up
FUT8	0.793706	7.31364	17.0024	3.5e-56	1.1e-54	116.913	up
TIFA	0.791989	6.36698	21.4773	2.08e-82	2.11e-80	177.045	up
RGS1	0.790527	5.86289	9.32584	8.89e-20	4.16e-19	33.6773	up
SRM	0.790067	8.17552	18.058	3.88e-62	1.55e-60	130.56	up
MKX	0.78922	4.49748	12.7423	3.22e-34	3.41e-33	66.627	up
AREG	0.788824	5.27626	9.92371	4.65e-22	2.48e-21	38.8719	up
MDFIC	0.788713	6.95099	21.0005	1.65e-79	1.44e-77	170.391	up
TRAT1	0.78836	5.80137	11.147	4.59e-27	3.25e-26	50.2847	up
ARMCX2	0.786789	7.46439	14.199	2.65e-41	4.09e-40	82.8345	up
MC4R	0.786667	5.78008	10.9407	3.44e-26	2.31e-25	48.2891	up
RHOH	0.785647	8.17661	18.3328	1.03e-63	4.45e-62	134.176	up
CTNNA2	0.783876	5.15463	15.0281	1.51e-45	2.86e-44	92.5466	up
TMTC2	0.783424	6.25594	20.7518	5.29e-78	4.17e-76	166.939	up
TNFRSF13B	0.781305	7.03142	15.0264	1.54e-45	2.92e-44	92.5268	up
NMRK1	0.777955	8.98966	18.9284	3.62e-67	1.81e-65	142.092	up
TMEM19	0.777588	7.48883	24.9137	8.36e-104	3.19e-101	226.124	up
GLT8D1	0.777434	8.8169	20.8982	6.89e-79	5.69e-77	168.969	up
CFAP44	0.772136	5.17856	18.085	2.72e-62	1.09e-60	130.915	up
TMEM267	0.771799	6.09834	19.042	7.85e-68	4.1e-66	143.614	up
HIST1H1C	0.771735	9.32614	11.9461	1.45e-30	1.25e-29	58.2746	up
SETBP1	0.770779	7.3411	16.3761	9.84e-53	2.61e-51	109.009	up
FRZB	0.770559	8.18007	8.52948	6.48e-17	2.52e-16	27.1719	up
UNC93B1	0.770183	6.77327	15.8515	6.77e-50	1.55e-48	102.509	up
MAGEH1	0.76984	8.37052	19.949	3.46e-73	2.19e-71	155.894	up
SYT1	0.769679	4.69593	14.044	1.58e-40	2.37e-39	81.0559	up
BICD1	0.768325	6.13962	23.2348	2.93e-93	5.3e-91	201.934	up
CHSY3	0.767432	5.7745	12.4959	4.53e-33	4.47e-32	64.002	up
CRYBG3	0.766792	7.54035	18.8327	1.31e-66	6.4e-65	140.813	up
IRF4	0.766064	6.80693	23.8201	6.42e-97	1.69e-94	210.329	up
BHLHE41	0.765976	6.24209	20.8132	2.25e-78	1.81e-76	167.791	up
FNDC3B	0.763861	8.04798	22.9275	2.4e-91	3.8e-89	197.546	up
TOR3A	0.763408	8.03111	22.9698	1.31e-91	2.11e-89	198.15	up
HGF	0.762151	5.73147	12.2613	5.44e-32	5.08e-31	61.5355	up
MIA3	0.761495	7.03574	23.0464	4.37e-92	7.45e-90	199.242	up
EIF4A2	0.759234	6.86026	12.2885	4.08e-32	3.85e-31	61.8203	up
LINC00996	0.757048	4.83933	16.3967	7.6e-53	2.02e-51	109.265	up
SEC23B	0.756689	8.36357	20.8149	2.2e-78	1.77e-76	167.814	up
MORC1	0.755987	4.21918	12.2263	7.86e-32	7.27e-31	61.1704	up
TP53INP1	0.750237	9.31176	21.8932	5.9e-85	6.86e-83	182.886	up
PIGP	0.749618	9.29075	20.9615	2.85e-79	2.4e-77	169.849	up
FNDC3A	0.749423	6.82435	24.1661	4.32e-99	1.27e-96	215.312	up
CCDC69	0.749338	7.93537	17.2446	1.56e-57	5.23e-56	120.009	up
FXYD5	0.74899	9.12729	16.8179	3.69e-55	1.09e-53	114.568	up
METTL7A	0.748909	9.05158	18.9776	1.87e-67	9.51e-66	142.751	up
MCEE	0.74881	7.61687	20.7148	8.85e-78	6.89e-76	166.427	up
TMEM39A	0.748234	7.82624	24.603	7.65e-102	2.59e-99	221.624	up
LRRK1	0.747789	6.61783	23.2175	3.76e-93	6.73e-91	201.687	up
SLC30A5	0.747621	7.27356	18.4159	3.41e-64	1.53e-62	135.273	up
ADTRP	0.747529	5.89451	12.6117	1.31e-33	1.34e-32	65.2308	up
MANF	0.746303	10.8707	18.3786	5.59e-64	2.5e-62	134.781	up
KLF2	0.745408	8.22239	15.9107	3.25e-50	7.56e-49	103.237	up
CASD1	0.745098	6.76467	15.4348	1.12e-47	2.33e-46	97.4293	up
CECR1	0.745098	10.2884	15.7426	2.59e-49	5.81e-48	101.175	up
OAS1	0.744712	7.56358	12.8014	1.7e-34	1.82e-33	67.2618	up
GNL3	0.743826	9.38559	21.3572	1.12e-81	1.09e-79	175.364	up
MINA	0.742926	6.97761	25.1244	3.89e-105	1.7e-102	229.182	up
SURF4	0.741924	9.1849	24.4164	1.15e-100	3.67e-98	218.926	up
ZNF827	0.741667	6.38756	20.8988	6.83e-79	5.67e-77	168.977	up
COX18	0.740448	8.50098	21.9351	3.26e-85	3.89e-83	183.476	up
TIPARP	0.740397	8.27222	18.7553	3.69e-66	1.79e-64	139.781	up
FUT8-AS1	0.740268	4.59536	15.5502	2.74e-48	5.88e-47	98.8287	up
JUN	0.740142	7.29903	10.454	3.56e-24	2.13e-23	43.6931	up
ARCN1	0.740008	9.33466	17.3924	2.31e-58	8.03e-57	121.909	up
ZNF791	0.738954	8.57165	21.7896	2.55e-84	2.85e-82	181.428	up
DPAGT1	0.73861	7.89364	21.5732	5.39e-83	5.67e-81	178.389	up
EVI2A	0.738587	9.7499	15.2775	7.52e-47	1.52e-45	95.5326	up
RPN2	0.738017	11.508	21.2921	2.8e-81	2.68e-79	174.454	up
LSAMP	0.737724	5.48996	14.9986	2.16e-45	4.05e-44	92.1957	up
OSTC	0.735399	10.5299	14.3785	3.28e-42	5.32e-41	84.9087	up
TMEM156	0.733994	5.62718	13.9003	8.23e-40	1.18e-38	79.4182	up
NDUFAF4	0.733802	7.64493	17.9118	2.65e-61	1.02e-59	128.648	up
NLGN4X	0.73327	5.74068	10.8846	5.92e-26	3.93e-25	47.7511	up
IL15	0.733163	5.94551	15.1103	5.64e-46	1.09e-44	93.5283	up
P2RX4	0.733016	7.51872	17.1603	4.61e-57	1.5e-55	118.929	up
EDEM2	0.732583	7.87307	20.3715	1.03e-75	7.36e-74	161.688	up
GORAB	0.731651	6.83488	16.4931	2.26e-53	6.13e-52	110.473	up
CUTA	0.729457	10.5371	20.9628	2.8e-79	2.38e-77	169.866	up
SEC24D	0.729234	5.34428	20.6588	1.93e-77	1.47e-75	165.652	up
LMAN1	0.728068	7.14814	21.374	8.86e-82	8.63e-80	175.6	up
EVI2B	0.727611	10.8452	14.9121	6.06e-45	1.12e-43	91.168	up
IFI6	0.726799	8.84205	8.82896	5.74e-18	2.4e-17	29.5615	up
KBTBD8	0.726319	7.53078	14.1795	3.32e-41	5.1e-40	82.6099	up
TNFAIP3	0.725552	8.09156	14.2238	1.99e-41	3.08e-40	83.1197	up
ARMCX3	0.724841	9	18.6065	2.7e-65	1.25e-63	137.8	up
TMED10	0.723508	9.44548	20.16	1.91e-74	1.28e-72	158.782	up
NDFIP2	0.722363	6.64914	18.3782	5.62e-64	2.51e-62	134.776	up
FZD3	0.722059	5.85263	20.7815	3.5e-78	2.79e-76	167.35	up
MSANTD2	0.721792	6.68965	16.4686	3.08e-53	8.3e-52	110.166	up
TBL2	0.721012	8.75494	20.4402	3.98e-76	2.91e-74	162.635	up
ATRAID	0.720373	10.8032	19.2386	5.52e-69	3.02e-67	146.258	up
ACAD8	0.720339	7.17123	15.7368	2.78e-49	6.23e-48	101.103	up
PCYOX1	0.719509	7.11782	14.1528	4.52e-41	6.89e-40	82.3031	up
LAMC1	0.719374	8.53492	15.0933	6.93e-46	1.33e-44	93.3244	up
TRAM2	0.718282	7.94905	23.7259	2.5e-96	6.3e-94	208.975	up
ARFGAP3	0.717299	9.39527	16.991	4.05e-56	1.28e-54	116.767	up
LYSMD3	0.717204	7.94064	16.3036	2.44e-52	6.34e-51	108.103	up
CSNK1G3	0.716404	7.47937	20.7543	5.11e-78	4.05e-76	166.974	up
LMAN2	0.713344	8.79625	21.0578	7.43e-80	6.62e-78	171.188	up
MOXD1	0.713114	5.88354	17.0212	2.75e-56	8.71e-55	117.153	up
ZBTB21	0.712694	7.29846	20.5591	7.68e-77	5.78e-75	164.275	up
FAM19A5	0.712436	4.78898	11.2341	1.94e-27	1.41e-26	51.1362	up
IKZF3	0.710522	7.20247	20.325	1.96e-75	1.39e-73	161.049	up
LIMD1	0.710235	7.3786	20.6566	1.99e-77	1.51e-75	165.621	up
FCRL2	0.709685	5.76875	15.15	3.5e-46	6.86e-45	94.0028	up
KANK1	0.706304	7.75422	21.9711	1.96e-85	2.4e-83	183.983	up
SKIL	0.706181	6.07682	20.4303	4.57e-76	3.31e-74	162.498	up
HSPA5	0.705888	8.49496	20.2206	8.27e-75	5.74e-73	159.614	up
ZBTB20	0.704823	7.58651	17.5322	3.77e-59	1.36e-57	123.713	up
AUH	0.704743	8.01336	20.0017	1.68e-73	1.07e-71	156.615	up
DCTD	0.704613	7.83041	20.7141	8.93e-78	6.92e-76	166.418	up
TPM4	0.704593	6.25287	11.7399	1.21e-29	9.93e-29	56.1743	up
SHISA2	0.702352	5.78283	7.17831	1.51e-12	4.37e-12	17.2765	up
HOMER3	0.702324	6.82954	13.3897	2.63e-37	3.32e-36	73.6877	up
USO1	0.702028	8.57454	15.7958	1.34e-49	3.05e-48	101.825	up
ALG5	0.701603	9.56759	18.8511	1.02e-66	5.03e-65	141.059	up
IARS	0.700901	10.5687	19.0246	9.92e-68	5.15e-66	143.381	up
CFLAR	0.700261	8.20244	20.1013	4.27e-74	2.81e-72	157.978	up
ITGA8	0.699488	6.36138	14.292	9e-42	1.43e-40	83.9064	up
INPP4A	0.698903	6.8513	24.6379	4.61e-102	1.59e-99	222.129	up
FAM149A	0.698468	5.35578	17.2419	1.61e-57	5.39e-56	119.974	up
OCIAD2	0.698015	8.52979	21.9969	1.36e-85	1.69e-83	184.348	up
HIST1H2AC	0.697433	9.82819	13.1765	2.81e-36	3.34e-35	71.3371	up
TRNT1	0.697004	6.78963	19.8249	1.9e-72	1.16e-70	154.201	up
NR1D2	0.695871	7.20401	12.6034	1.44e-33	1.46e-32	65.1424	up
ICAM2	0.694993	8.63551	19.9593	3e-73	1.91e-71	156.036	up
RHOQ	0.694519	10.3554	13.2332	1.5e-36	1.81e-35	71.9594	up
CD53	0.694129	11.1181	17.222	2.08e-57	6.9e-56	119.719	up
ANKDD1A	0.693876	5.66939	17.678	5.64e-60	2.08e-58	125.603	up
PDCD2L	0.69349	7.21939	18.6473	1.56e-65	7.32e-64	138.342	up
CD180	0.692569	7.30999	16.5308	1.4e-53	3.86e-52	110.946	up
CASP3	0.691736	8.87853	18.7551	3.7e-66	1.79e-64	139.778	up
TMEM208	0.691713	8.59785	18.9384	3.16e-67	1.59e-65	142.227	up
MEI1	0.690774	7.55438	23.5658	2.51e-95	5.69e-93	206.677	up
PTPRK	0.690651	7.28786	11.0431	1.27e-26	8.76e-26	49.2758	up
WNT10A	0.690508	6.28126	15.133	4.3e-46	8.38e-45	93.7996	up
EMC4	0.688695	10.3825	16.8773	1.73e-55	5.23e-54	115.321	up
IGF1	0.688551	8.11834	17.6159	1.27e-59	4.62e-58	124.797	up
IRAK1	0.687836	8.21243	24.8026	4.21e-103	1.54e-100	224.514	up
STRBP	0.686694	7.67854	18.2741	2.24e-63	9.49e-62	133.401	up
RPN1	0.686314	10.154	20.3844	8.62e-76	6.17e-74	161.866	up
PM20D2	0.685922	8.31722	16.0336	7.1e-51	1.72e-49	104.752	up
C3orf70	0.685833	5.51805	9.89433	6.05e-22	3.2e-21	38.6105	up
LPXN	0.685223	8.54844	16.8747	1.79e-55	5.38e-54	115.289	up
CANX	0.684771	9.69351	17.4828	7.15e-59	2.54e-57	123.076	up
OAS2	0.683381	6.88262	15.3776	2.24e-47	4.61e-46	96.739	up
RINT1	0.683208	6.76127	18.7342	4.89e-66	2.34e-64	139.499	up
CDR2	0.682354	7.99875	19.1883	1.09e-68	5.9e-67	145.58	up
PPFIBP2	0.67978	6.87755	16.4779	2.73e-53	7.41e-52	110.283	up
TNS3	0.679727	10.1592	15.3403	3.52e-47	7.21e-46	96.2881	up
TMEM45A	0.679064	8.00141	8.87552	3.92e-18	1.65e-17	29.9393	up
MTUS1	0.678573	6.61429	13.3897	2.63e-37	3.32e-36	73.688	up
ALG9	0.67839	6.41012	19.2877	2.84e-69	1.57e-67	146.919	up
EBAG9	0.676155	8.75429	20.1331	2.76e-74	1.83e-72	158.414	up
YES1	0.674478	6.84143	13.0473	1.16e-35	1.34e-34	69.9245	up
SH2B2	0.671707	8.04263	12.5608	2.27e-33	2.28e-32	64.6893	up
CHST15	0.671346	6.5189	24.0138	3.91e-98	1.08e-95	213.117	up
GNPDA2	0.671173	6.62382	18.2694	2.38e-63	1e-61	133.34	up
ZHX2	0.671062	8.5556	16.0407	6.5e-51	1.58e-49	104.84	up
TMEM200A	0.671059	5.41274	10.0323	1.74e-22	9.5e-22	39.8427	up
EDEM1	0.671058	9.17648	17.5783	2.07e-59	7.49e-58	124.31	up
SSR1	0.670413	9.02702	19.5321	1.03e-70	5.95e-69	150.223	up
MAP3K1	0.670338	7.98455	20.0346	1.07e-73	6.86e-72	157.065	up
GLS	0.66797	6.95606	25.7231	6.21e-109	3.83e-106	237.892	up
ZNF706	0.66737	7.18469	19.4278	4.25e-70	2.4e-68	148.81	up
TMED9	0.667127	10.9164	21.2623	4.24e-81	3.98e-79	174.039	up
JMY	0.665775	7.14919	18.11	1.96e-62	7.89e-61	131.243	up
BTG2	0.664585	8.99492	18.3446	8.79e-64	3.84e-62	134.332	up
MFSD6	0.663779	7.23115	17.9144	2.56e-61	9.89e-60	128.682	up
UCHL1	0.661653	7.19618	6.55155	9.74e-11	2.46e-10	13.1991	up
CHMP4C	0.661589	6.16043	14.1776	3.39e-41	5.21e-40	82.5882	up
SCAPER	0.661193	6.23606	20.0483	8.86e-74	5.73e-72	157.252	up
KIAA0040	0.660676	7.80861	20.2467	5.77e-75	4.02e-73	159.972	up
LINC00847	0.660371	7.27854	18.5626	4.84e-65	2.23e-63	137.217	up
CTSO	0.659366	8.15884	14.0971	8.6e-41	1.3e-39	81.6635	up
ANKRD28	0.658415	8.11319	19.9042	6.4e-73	4.01e-71	155.283	up
RASA2	0.658085	7.96651	17.6519	7.94e-60	2.91e-58	125.264	up
ALDH18A1	0.657764	8.24056	22.2239	5.44e-87	7.39e-85	187.554	up
YIPF5	0.657727	8.61053	17.3961	2.2e-58	7.67e-57	121.957	up
IGLL3P	0.656139	11.0379	5.78768	9.96e-09	2.15e-08	8.68846	up
CARMIL1	0.655982	6.07692	21.1188	3.16e-80	2.88e-78	172.038	up
SLC16A14	0.654485	6.96133	10.5826	1.06e-24	6.52e-24	44.8915	up
DCBLD1	0.653996	6.01478	18.0451	4.6e-62	1.83e-60	130.391	up
TMEM263	0.653875	8.88522	13.6147	2.11e-38	2.81e-37	76.1964	up
ERO1B	0.653727	6.66599	15.4642	7.81e-48	1.64e-46	97.7851	up
SFMBT2	0.652835	6.75723	23.7785	1.17e-96	2.99e-94	209.73	up
CXXC5	0.65276	9.40173	18.0741	3.14e-62	1.26e-60	130.772	up
HERC5	0.652564	8.22514	11.0678	9.98e-27	6.92e-26	49.5149	up
SLC15A2	0.65246	7.1445	15.5206	3.92e-48	8.41e-47	98.4698	up
GPR160	0.65142	9.67918	9.08166	7.06e-19	3.13e-18	31.6314	up
RASGRP3	0.650857	6.15752	17.1822	3.48e-57	1.14e-55	119.209	up
FAAH2	0.649993	6.50839	17.0926	1.1e-56	3.55e-55	118.063	up
FAM63B	0.649397	7.02194	15.3677	2.52e-47	5.2e-46	96.6186	up
GNE	0.649237	7.80308	16.6208	4.5e-54	1.27e-52	112.078	up
ZCCHC7	0.649125	7.1122	18.2906	1.8e-63	7.66e-62	133.619	up
LRIF1	0.648976	7.72661	13.0359	1.32e-35	1.51e-34	69.7996	up
SLC44A1	0.647749	8.07239	19.1942	1.01e-68	5.47e-67	145.659	up
LINC00969	0.647213	5.49789	12.9164	4.87e-35	5.42e-34	68.5021	up
SLC35A5	0.647163	8.40134	14.4717	1.11e-42	1.83e-41	85.9917	up
SLC47A1	0.645847	6.83586	9.70448	3.29e-21	1.67e-20	36.9369	up
ACBD3	0.645415	8.44739	18.5449	6.13e-65	2.81e-63	136.983	up
TMA16	0.644961	5.47296	13.9249	6.21e-40	8.98e-39	79.6982	up
CAPN7	0.644622	7.25414	16.8919	1.43e-55	4.38e-54	115.507	up
ATP13A1	0.644183	8.21602	19.2729	3.47e-69	1.91e-67	146.72	up
MAGED1	0.644132	9.95359	16.8992	1.31e-55	4.01e-54	115.599	up
MTRR	0.64394	8.37279	19.5667	6.43e-71	3.78e-69	150.691	up
BCL2	0.642582	6.58743	24.0385	2.74e-98	7.66e-96	213.472	up
UBXN4	0.642414	8.71127	17.3974	2.16e-58	7.57e-57	121.974	up
TMEM258	0.641684	11.8758	19.8577	1.21e-72	7.47e-71	154.649	up
SLC39A6	0.641514	7.0971	17.9054	2.88e-61	1.11e-59	128.564	up
WDR64	0.640714	5.58102	13.1676	3.1e-36	3.66e-35	71.2392	up
ENTPD4	0.640369	6.91612	21.2068	9.24e-81	8.62e-79	173.264	up
TMEM192	0.640309	7.58305	19.8753	9.51e-73	5.89e-71	154.889	up
TMEM133	0.639161	5.77994	13.1894	2.44e-36	2.9e-35	71.4778	up
ENO2	0.638706	6.78836	13.7483	4.65e-39	6.43e-38	77.6988	up
SPCS2	0.637843	5.23507	20.0454	9.21e-74	5.94e-72	157.213	up
RFPL3S	0.635889	4.20309	14.654	1.29e-43	2.24e-42	88.1239	up
CYP20A1	0.634007	7.06006	16.3315	1.72e-52	4.51e-51	108.452	up
CMAHP	0.633969	6.53011	14.471	1.11e-42	1.85e-41	85.9837	up
WIPI1	0.633167	9.03876	16.7772	6.19e-55	1.8e-53	114.053	up
AMZ2	0.633152	8.77288	17.39	2.38e-58	8.27e-57	121.878	up
ISL2	0.633004	5.44055	11.5668	7e-29	5.47e-28	54.4322	up
TMF1	0.63244	6.96438	16.8398	2.79e-55	8.32e-54	114.846	up
PABPC4	0.630746	11.2898	16.1898	1.01e-51	2.56e-50	106.687	up
TXLNA	0.630713	7.34314	16.4278	5.14e-53	1.37e-51	109.655	up
TRG-AS1	0.630501	6.96489	12.5399	2.83e-33	2.84e-32	64.4677	up
SUB1	0.630308	9.85966	21.9247	3.78e-85	4.42e-83	183.33	up
P4HTM	0.629422	7.76908	17.9604	1.4e-61	5.51e-60	129.282	up
PPP3CC	0.629034	7.13321	19.0731	5.16e-68	2.72e-66	144.032	up
HMGN4	0.62835	9.29261	16.5269	1.47e-53	4.04e-52	110.898	up
GOLT1B	0.628122	8.30891	18.365	6.7e-64	2.96e-62	134.602	up
RAB36	0.627992	6.33171	13.7882	2.95e-39	4.12e-38	78.1489	up
HIST1H4H	0.62718	5.4446	15.4785	6.56e-48	1.39e-46	97.9587	up
CYBA	0.626847	11.5493	12.1058	2.77e-31	2.48e-30	59.9199	up
LMBRD1	0.62673	9.70831	15.0238	1.59e-45	3.01e-44	92.4954	up
ALDH8A1	0.626613	4.39548	15.5439	2.95e-48	6.34e-47	98.7522	up
HIST2H2BE	0.626002	7.34971	12.8385	1.14e-34	1.23e-33	67.6607	up
MSMO1	0.625357	7.61677	13.9843	3.15e-40	4.63e-39	80.3745	up
NSUN5P2	0.625089	7.5556	12.1699	1.42e-31	1.29e-30	60.584	up
TRIM55	0.623965	4.56884	12.5736	1.98e-33	2e-32	64.8259	up
CHID1	0.623378	8.96433	16.9842	4.41e-56	1.39e-54	116.68	up
EDEM3	0.622371	8.25257	12.3593	1.93e-32	1.85e-31	62.5623	up
SLC41A2	0.621555	5.24507	19.121	2.7e-68	1.43e-66	144.675	up
HSD17B8	0.621244	9.18057	18.3521	7.95e-64	3.49e-62	134.431	up
TTLL7	0.619695	5.239	16.7319	1.1e-54	3.17e-53	113.48	up
STARD4	0.619521	7.20089	18.4078	3.8e-64	1.7e-62	135.167	up
UBE2E2	0.619425	8.25534	15.139	4e-46	7.82e-45	93.8712	up
TMCC3	0.619278	6.85701	14.1255	6.19e-41	9.39e-40	81.9896	up
RPL3	0.61912	11.8915	12.5212	3.46e-33	3.45e-32	64.27	up
TMEM5	0.617998	6.53182	20.6637	1.8e-77	1.38e-75	165.72	up
RSL1D1	0.617164	7.29933	18.156	1.07e-62	4.33e-61	131.848	up
ALG14	0.61676	7.46159	13.2591	1.13e-36	1.37e-35	72.2447	up
ZNF804A	0.616748	4.74094	13.9837	3.17e-40	4.66e-39	80.3672	up
TJP1	0.616322	7.82829	12.8074	1.59e-34	1.71e-33	67.3264	up
PARP1	0.616206	10.3853	16.3281	1.8e-52	4.7e-51	108.409	up
ORMDL1	0.615618	7.84636	18.1738	8.42e-63	3.45e-61	132.082	up
ADAM10	0.615255	7.08609	15.0461	1.22e-45	2.32e-44	92.7614	up
LCORL	0.614871	6.91867	21.2772	3.44e-81	3.26e-79	174.247	up
CDC42SE2	0.614245	7.70609	15.0557	1.09e-45	2.07e-44	92.8755	up
TMEM135	0.614083	7.50837	12.6842	6.03e-34	6.27e-33	66.0047	up
ABHD3	0.613369	9.0507	16.6502	3.1e-54	8.79e-53	112.449	up
SLC25A45	0.612964	7.54827	15.6968	4.54e-49	1.01e-47	100.614	up
ATG4C	0.612654	7.51597	16.2283	6.27e-52	1.59e-50	107.166	up
TMEM106B	0.612556	8.05258	14.6383	1.56e-43	2.68e-42	87.9395	up
FAM221A	0.611911	6.77884	17.3681	3.16e-58	1.09e-56	121.596	up
TMED5	0.611623	7.42727	19.3742	8.81e-70	4.91e-68	148.086	up
ERGIC2	0.609231	6.96635	23.1086	1.79e-92	3.11e-90	200.131	up
POGLUT1	0.608972	7.84735	21.5832	4.68e-83	4.99e-81	178.529	up
ZNF600	0.607952	6.38212	11.6516	2.97e-29	2.38e-28	55.2833	up
CLIC4	0.607818	8.0162	13.7561	4.25e-39	5.9e-38	77.7867	up
TMEM52B	0.607558	5.88862	8.70582	1.57e-17	6.36e-17	28.5706	up
PTPRG	0.606855	6.31433	13.231	1.54e-36	1.86e-35	71.9359	up
LINC00342	0.606401	6.81275	8.08084	2.15e-15	7.54e-15	23.7232	up
CDK5RAP3	0.606131	9.62179	14.3109	7.22e-42	1.15e-40	84.1258	up
TMCO1	0.605269	9.83044	18.2799	2.07e-63	8.81e-62	133.479	up
GABPB1-AS1	0.605155	6.3749	12.6298	1.08e-33	1.11e-32	65.4234	up
RNGTT	0.6049	6.76602	13.3486	4.16e-37	5.2e-36	73.2329	up
PRKCD	0.604484	7.85423	11.2313	2e-27	1.45e-26	51.1085	up
PAM	0.603624	9.21911	13.8858	9.72e-40	1.39e-38	79.2537	up
SCN3A	0.60355	5.03411	7.33384	5.13e-13	1.53e-12	18.3396	up
GALK2	0.603367	6.57376	20.8824	8.59e-79	7.06e-77	168.75	up
SEC61B	0.603265	7.13111	22.91	3.08e-91	4.84e-89	197.296	up
NR4A2	0.600691	5.57407	7.81305	1.61e-14	5.32e-14	21.741	up
CXXC4	0.600262	5.38456	17.0917	1.11e-56	3.59e-55	118.052	up
TM9SF4	0.599524	7.59966	23.686	4.44e-96	1.09e-93	208.402	up
C7orf31	0.599032	6.00353	18.4284	2.89e-64	1.3e-62	135.44	up
MALT1	0.598678	6.48758	21.8502	1.08e-84	1.24e-82	182.28	up
GPX7	0.597065	7.72012	12.4502	7.37e-33	7.19e-32	63.5193	up
PRKRA	0.59627	8.36032	15.3958	1.79e-47	3.71e-46	96.958	up
C15orf61	0.596073	9.24834	14.2302	1.84e-41	2.86e-40	83.1938	up
MSI2	0.5958	6.6079	20.7992	2.73e-78	2.19e-76	167.597	up
TFB2M	0.595607	8.36149	15.6838	5.33e-49	1.18e-47	100.456	up
NUP62CL	0.594669	5.23243	13.6283	1.81e-38	2.43e-37	76.3482	up
TCTN3	0.593773	7.93568	23.5167	5.09e-95	1.13e-92	205.972	up
ERAP1	0.593543	7.37826	16.9514	6.72e-56	2.1e-54	116.263	up
KCNMB2	0.592634	3.97011	7.96026	5.35e-15	1.83e-14	22.8235	up
KDELR1	0.592123	8.57458	20.9933	1.83e-79	1.57e-77	170.291	up
NANS	0.591406	9.08202	16.9434	7.44e-56	2.31e-54	116.161	up
ARL1	0.591239	8.00792	17.139	6.06e-57	1.97e-55	118.656	up
BST2	0.590966	9.12037	13.6738	1.08e-38	1.47e-37	76.8595	up
GANAB	0.590891	9.35014	21.1334	2.58e-80	2.37e-78	172.241	up
GOLPH3	0.590834	10.3614	16.8187	3.65e-55	1.08e-53	114.579	up
ZBTB41	0.590496	7.03347	13.1255	4.93e-36	5.76e-35	70.7776	up
CXCR4	0.590226	10.2851	10.0995	9.45e-23	5.23e-22	40.448	up
ASS1	0.589477	7.42063	7.22315	1.11e-12	3.24e-12	17.5809	up
CYP2R1	0.589138	6.03378	22.7453	3.24e-90	5.01e-88	194.951	up
B4GALT4	0.589067	7.65717	22.1578	1.39e-86	1.81e-84	186.62	up
LRMP	0.588976	8.43296	12.9475	3.47e-35	3.89e-34	68.839	up
ZBED5-AS1	0.588658	7.34025	18.7419	4.41e-66	2.12e-64	139.602	up
EAF2	0.587961	4.17197	18.9579	2.43e-67	1.23e-65	142.488	up
NUAK2	0.587209	8.05742	13.6167	2.06e-38	2.76e-37	76.218	up
CCDC39	0.586554	3.95592	17.6333	1.01e-59	3.69e-58	125.023	up
IDNK	0.58614	7.20588	21.9899	1.5e-85	1.86e-83	184.249	up
GALNT2	0.586025	7.27781	21.7298	5.93e-84	6.52e-82	180.587	up
FBXO46	0.585794	8.29755	17.718	3.35e-60	1.24e-58	126.122	up
ITGA6	0.584981	7.78824	12.8045	1.64e-34	1.76e-33	67.2943	up
NAXE	0.584853	8.72817	16.7124	1.41e-54	4.06e-53	113.234	up
PEX11B	0.584661	8.33817	17.0159	2.94e-56	9.31e-55	117.084	up
LY96	0.58354	9.61557	10.4789	2.82e-24	1.7e-23	43.9243	up
MRPL3	0.581518	9.78407	13.1762	2.82e-36	3.35e-35	71.3331	up
CD48	0.580627	6.85711	14.9043	6.65e-45	1.22e-43	91.0757	up
ZBTB6	0.580508	4.69796	13.0966	6.77e-36	7.85e-35	70.4624	up
RHPN2	0.579602	4.55328	15.7092	3.9e-49	8.7e-48	100.766	up
UFSP2	0.579566	8.19493	16.8832	1.6e-55	4.87e-54	115.396	up
TMEM87B	0.579481	7.20015	16.7496	8.79e-55	2.54e-53	113.704	up
SND1	0.579437	9.58854	20.4309	4.53e-76	3.3e-74	162.506	up
ADM	0.579132	8.23399	9.41721	4.05e-20	1.93e-19	34.4542	up
FOS	0.578969	8.81214	4.44121	1.01e-05	1.68e-05	2.01188	up
GMPPB	0.578317	7.08663	21.0073	1.5e-79	1.31e-77	170.485	up
MIB1	0.578164	7.67305	16.6441	3.35e-54	9.48e-53	112.372	up
ZFP3	0.578111	6.73348	14.904	6.67e-45	1.23e-43	91.0725	up
RCN2	0.577912	9.10405	14.6185	1.97e-43	3.37e-42	87.7069	up
MCL1	0.577707	9.18599	18.0794	2.93e-62	1.18e-60	130.841	up
CDK14	0.576038	7.02982	19.7343	6.54e-72	3.93e-70	152.968	up
ASCC3	0.575866	6.86014	17.6349	9.91e-60	3.62e-58	125.043	up
ERP29	0.575492	10.7013	15.0184	1.7e-45	3.2e-44	92.4317	up
NT5DC2	0.575027	6.65446	10.9038	4.92e-26	3.27e-25	47.935	up
PECAM1	0.574843	9.24027	16.7796	6e-55	1.75e-53	114.083	up
NT5C3B	0.574585	8.23122	15.773	1.78e-49	4.02e-48	101.546	up
MOGS	0.574532	8.16973	21.0128	1.39e-79	1.22e-77	170.562	up
MORC4	0.574428	6.11037	13.3961	2.45e-37	3.1e-36	73.7586	up
ARFGEF2	0.573586	7.51226	20.1337	2.74e-74	1.82e-72	158.422	up
PLPP6	0.573259	6.7999	15.5524	2.66e-48	5.73e-47	98.8557	up
TUBE1	0.572607	6.90526	11.5452	8.71e-29	6.77e-28	54.2156	up
TMEM214	0.572168	7.78471	17.9176	2.46e-61	9.51e-60	128.723	up
MAN1A2	0.571486	6.61057	23.3814	3.56e-94	6.94e-92	204.033	up
TRPT1	0.570438	7.85544	17.9538	1.53e-61	5.99e-60	129.196	up
MAPK13	0.570028	6.71195	17.056	1.76e-56	5.63e-55	117.595	up
ANKRD46	0.569996	7.59907	16.3523	1.33e-52	3.5e-51	108.712	up
NKIRAS1	0.569737	6.29565	13.788	2.96e-39	4.13e-38	78.1463	up
BET1L	0.569705	7.67932	23.6368	9.02e-96	2.15e-93	207.696	up
TMEM30A	0.569479	8.60434	13.5457	4.58e-38	6.01e-37	75.4244	up
THEM4	0.569287	7.04536	16.0596	5.14e-51	1.25e-49	105.073	up
SDF4	0.569206	8.62925	15.2889	6.55e-47	1.33e-45	95.6695	up
NGLY1	0.567821	9.71969	20.055	8.08e-74	5.26e-72	157.344	up
CCDC18-AS1	0.567319	8.99797	12.2231	8.12e-32	7.51e-31	61.1372	up
PBXIP1	0.567306	7.6987	16.5658	9.02e-54	2.51e-52	111.386	up
FTSJ1	0.567113	8.10015	22.1575	1.4e-86	1.81e-84	186.615	up
P4HB	0.567048	10.0014	11.4184	3.11e-28	2.35e-27	52.9528	up
SELENOK	0.566597	10.8118	17.7249	3.06e-60	1.14e-58	126.213	up
MGAT2	0.566377	8.58137	17.3963	2.19e-58	7.66e-57	121.96	up
RWDD2A	0.566113	6.31576	20.8351	1.66e-78	1.34e-76	168.094	up
CLOCK	0.565704	7.42435	18.72	5.92e-66	2.81e-64	139.309	up
CKAP4	0.565446	10.1078	15.3761	2.28e-47	4.69e-46	96.7207	up
TSHR	0.565061	4.70549	14.584	2.96e-43	5.03e-42	87.3024	up
UNC50	0.564962	8.75199	16.5634	9.3e-54	2.58e-52	111.356	up
ATR	0.564813	6.96265	20.6915	1.22e-77	9.44e-76	166.105	up
NEB	0.564189	6.82997	5.64544	2.23e-08	4.68e-08	7.90545	up
SEC14L1	0.564114	9.12129	17.2159	2.25e-57	7.43e-56	119.641	up
ARL14EP	0.563393	7.71256	16.6176	4.68e-54	1.32e-52	112.039	up
IDUA	0.563138	6.54216	16.7811	5.89e-55	1.72e-53	114.102	up
CD27	0.562647	8.03782	9.16702	3.44e-19	1.55e-18	32.3415	up
NAA35	0.560808	7.04692	14.5441	4.73e-43	7.91e-42	86.8363	up
OXSM	0.560578	7.9846	18.906	4.89e-67	2.43e-65	141.793	up
EMC2	0.559252	8.30387	12.6548	8.27e-34	8.55e-33	65.6908	up
TTC3P1	0.559147	9.13906	9.00902	1.3e-18	5.65e-18	31.0315	up
ZNF304	0.559022	6.15334	13.2912	7.88e-37	9.69e-36	72.5986	up
PHGDH	0.55842	7.3612	12.264	5.29e-32	4.95e-31	61.5636	up
FCHSD2	0.55785	7.3667	18.9235	3.87e-67	1.92e-65	142.026	up
GLO1	0.556741	9.90902	16.2596	4.24e-52	1.09e-50	107.556	up
KIAA0907	0.556423	8.94179	14.1492	4.71e-41	7.17e-40	82.2622	up
SETD6	0.555748	5.9917	16.5076	1.88e-53	5.14e-52	110.655	up
TTC17	0.555745	8.17334	18.27	2.36e-63	9.97e-62	133.348	up
COLCA2	0.555409	5.20071	10.2859	1.7e-23	9.82e-23	42.1433	up
CFL2	0.555064	7.38926	8.13246	1.45e-15	5.15e-15	24.1119	up
SIL1	0.55425	8.56982	14.9798	2.7e-45	5.04e-44	91.9725	up
DNAJC3	0.554163	7.7807	13.5886	2.83e-38	3.75e-37	75.9034	up
EFCAB7	0.554027	5.76919	14.2772	1.07e-41	1.68e-40	83.7361	up
ZNF593	0.553733	7.69252	14.2774	1.07e-41	1.68e-40	83.7381	up
HIST1H2BF	0.553157	6.75387	14.6242	1.84e-43	3.16e-42	87.7735	up
NIPA2	0.55294	8.79705	22.1737	1.11e-86	1.47e-84	186.844	up
BIK	0.552872	7.60228	9.56265	1.14e-20	5.64e-20	35.7035	up
CRYZ	0.552724	7.49099	10.5726	1.17e-24	7.15e-24	44.7983	up
EZR	0.552701	7.82832	15.2259	1.4e-46	2.8e-45	94.9121	up
PPWD1	0.552304	7.55078	14.0276	1.91e-40	2.85e-39	80.8692	up
PJA2	0.551544	9.40492	11.0206	1.58e-26	1.08e-25	49.0582	up
GVINP1	0.551196	7.44304	15.0346	1.4e-45	2.65e-44	92.6242	up
UBE2Q2	0.550644	8.84447	12.9078	5.35e-35	5.93e-34	68.4093	up
IFNAR1	0.550363	7.23722	18.8358	1.26e-66	6.16e-65	140.854	up
TMEM14A	0.55019	8.6046	13.7501	4.55e-39	6.31e-38	77.7189	up
UBE2E1	0.550037	10.7091	14.7071	6.92e-44	1.22e-42	88.7469	up
SPATA20	0.549706	7.51543	14.3377	5.28e-42	8.47e-41	84.436	up
HMG20A	0.548928	7.76874	15.5705	2.13e-48	4.6e-47	99.0753	up
FANCF	0.547976	6.87345	18.2202	4.56e-63	1.89e-61	132.692	up
IRF7	0.547495	8.60296	11.2902	1.12e-27	8.18e-27	51.6868	up
NFE2L1	0.547203	8.82145	12.9272	4.33e-35	4.83e-34	68.6196	up
POLR1B	0.546815	6.90191	17.1481	5.4e-57	1.75e-55	118.772	up
COL24A1	0.546603	4.59832	11.1852	3.15e-27	2.26e-26	50.6573	up
ZNF512B	0.545002	6.8186	16.7812	5.88e-55	1.72e-53	114.104	up
HIPK2	0.544591	7.85308	19.5635	6.72e-71	3.93e-69	150.648	up
ANKRD16	0.543934	6.55978	17.9388	1.86e-61	7.26e-60	129	up
CLINT1	0.543848	8.33854	19.4203	4.71e-70	2.65e-68	148.71	up
HDLBP	0.543573	8.04922	18.6094	2.59e-65	1.21e-63	137.839	up
SCNN1B	0.543464	5.97141	10.3412	1.02e-23	5.95e-23	42.6516	up
TM9SF2	0.543314	10.8362	11.9733	1.1e-30	9.51e-30	58.5539	up
MRPL24	0.543237	10.0028	15.3812	2.14e-47	4.42e-46	96.7817	up
MED29	0.541268	7.19303	14.8102	2.04e-44	3.65e-43	89.9627	up
POP5	0.540519	9.02187	18.1782	7.95e-63	3.27e-61	132.139	up
PSEN2	0.539758	6.45436	19.9805	2.25e-73	1.43e-71	156.326	up
BCAR3	0.539157	6.60605	13.5245	5.82e-38	7.58e-37	75.1873	up
ARHGAP5	0.539033	6.57742	14.5607	3.89e-43	6.54e-42	87.0309	up
UFL1	0.537779	8.13518	15.9009	3.67e-50	8.51e-49	103.116	up
MARS	0.537242	8.4844	19.8239	1.92e-72	1.17e-70	154.188	up
QTRT1	0.536702	7.63922	15.7751	1.73e-49	3.92e-48	101.572	up
CTH	0.536594	5.27019	14.1686	3.76e-41	5.77e-40	82.4843	up
CCDC163	0.535968	6.82998	16.5734	8.2e-54	2.28e-52	111.482	up
SKAP1	0.535712	6.93061	13.8325	1.78e-39	2.52e-38	78.6503	up
FSTL5	0.535608	4.19181	9.31152	1.01e-19	4.69e-19	33.556	up
ACYP2	0.535355	7.48918	10.1962	3.89e-23	2.19e-22	41.325	up
HSCB	0.535033	5.66316	14.9663	3.17e-45	5.91e-44	91.8114	up
C12orf66	0.534883	5.38514	21.1225	3.01e-80	2.75e-78	172.088	up
GOLGB1	0.534883	8.51459	18.9893	1.6e-67	8.17e-66	142.908	up
AASDHPPT	0.534784	8.98954	14.6621	1.18e-43	2.05e-42	88.2181	up
C1orf27	0.534556	7.14223	19.5487	8.21e-71	4.78e-69	150.448	up
MIS12	0.534527	8.88125	14.643	1.47e-43	2.54e-42	87.9946	up
YIF1A	0.533985	8.13744	14.8324	1.56e-44	2.83e-43	90.2244	up
ALG13	0.53388	7.48427	16.6967	1.72e-54	4.93e-53	113.035	up
ZFAND1	0.533854	8.25237	13.3963	2.45e-37	3.1e-36	73.7609	up
SEC63	0.533766	7.56557	19.4649	2.57e-70	1.46e-68	149.313	up
XPC	0.533111	8.60338	19.0456	7.48e-68	3.92e-66	143.662	up
LINC01021	0.532248	3.68979	11.6743	2.36e-29	1.9e-28	55.5122	up
TCF4	0.532189	8.64852	10.6329	6.59e-25	4.11e-24	45.3639	up
NXPE4	0.531595	6.15524	11.5131	1.2e-28	9.27e-28	53.8947	up
NECTIN3	0.531201	4.37422	10.5696	1.2e-24	7.35e-24	44.7702	up
EIF2A	0.531086	10.1582	15.2667	8.57e-47	1.72e-45	95.4025	up
DNAAF2	0.530913	7.10139	13.8433	1.58e-39	2.24e-38	78.7723	up
IQCH-AS1	0.530067	7.09448	13.1469	3.89e-36	4.58e-35	71.0125	up
PPP1R16B	0.529884	7.43742	12.7287	3.73e-34	3.93e-33	66.4813	up
SLC35B3	0.529147	8.61943	15.6345	9.76e-49	2.14e-47	99.8541	up
PAXIP1-AS1	0.528947	7.10906	12.3285	2.68e-32	2.55e-31	62.2391	up
ZNF296	0.528748	6.50299	18.1716	8.67e-63	3.55e-61	132.052	up
SS18	0.528616	6.38684	19.8309	1.75e-72	1.08e-70	154.283	up
OR7E14P	0.528273	4.56992	8.25497	5.62e-16	2.05e-15	25.0429	up
FOSB	0.527813	6.9288	5.80654	8.94e-09	1.94e-08	8.79366	up
CD40	0.527406	6.63519	14.3989	2.59e-42	4.21e-41	85.1456	up
WDYHV1	0.527131	7.28205	14.4722	1.1e-42	1.82e-41	85.998	up
DNASE2	0.527091	7.31124	17.2397	1.66e-57	5.52e-56	119.947	up
BBX	0.526996	8.26282	15.4726	7.05e-48	1.49e-46	97.8869	up
XIAP	0.526601	7.68987	18.5235	8.16e-65	3.72e-63	136.698	up
ZC2HC1A	0.525979	5.64406	15.6332	9.91e-49	2.17e-47	99.8384	up
TMEM168	0.525959	6.99127	15.6268	1.07e-48	2.34e-47	99.7609	up
MTX3	0.524221	6.92462	20.909	5.93e-79	4.94e-77	169.12	up
TSPAN31	0.524075	8.55069	20.0749	6.14e-74	4.02e-72	157.617	up
LNP1	0.52398	7.08413	15.2066	1.77e-46	3.51e-45	94.6808	up
SLC38A2	0.523665	10.6837	12.9836	2.34e-35	2.64e-34	69.2312	up
ASCC1	0.523641	7.28094	15.2534	1.01e-46	2.02e-45	95.2425	up
LARP1B	0.52341	6.36946	20.9942	1.81e-79	1.56e-77	170.303	up
HSP90AB1	0.523366	9.20788	10.3204	1.24e-23	7.19e-23	42.4603	up
TTC14	0.523333	8.59941	14.7416	4.6e-44	8.14e-43	89.1531	up
PCED1B	0.523174	7.56773	13.5252	5.77e-38	7.53e-37	75.1955	up
MRPS2	0.522041	7.62928	13.8016	2.54e-39	3.55e-38	78.2999	up
KIF3B	0.522006	7.62816	18.5688	4.46e-65	2.05e-63	137.299	up
TMEM178A	0.52159	5.26375	9.42707	3.72e-20	1.78e-19	34.5384	up
DMTF1	0.521168	9.01006	14.4507	1.41e-42	2.32e-41	85.7472	up
PAPSS1	0.520909	9.73009	13.3052	6.75e-37	8.36e-36	72.7526	up
TLR10	0.520806	5.80957	12.6412	9.57e-34	9.87e-33	65.5458	up
WARS	0.520677	8.95135	12.6278	1.11e-33	1.13e-32	65.4026	up
SLC30A7	0.520145	7.4547	16.4763	2.79e-53	7.55e-52	110.262	up
KCTD1	0.52008	6.13929	13.3548	3.88e-37	4.87e-36	73.3014	up
MAP2	0.519987	5.32353	12.4607	6.59e-33	6.44e-32	63.6295	up
IPO7	0.519962	8.5648	15.1057	5.96e-46	1.15e-44	93.4732	up
LINC00094	0.519743	5.75643	14.1584	4.24e-41	6.47e-40	82.3673	up
IFIT5	0.519719	7.98112	13.0746	8.62e-36	9.96e-35	70.222	up
SPIN3	0.519696	5.16901	19.9406	3.89e-73	2.45e-71	155.78	up
IDH3A	0.519258	7.42074	16.949	6.92e-56	2.16e-54	116.233	up
AARS	0.518461	9.17276	17.4958	6.04e-59	2.15e-57	123.243	up
ISOC1	0.518403	8.77298	11.3809	4.52e-28	3.39e-27	52.5817	up
PRRC1	0.517719	8.4197	16.6427	3.41e-54	9.63e-53	112.354	up
VPS37B	0.517464	8.2726	14.7269	5.47e-44	9.66e-43	88.9806	up
CNTN1	0.517256	4.55561	13.0429	1.22e-35	1.4e-34	69.8764	up
MYEOV	0.516876	6.70968	11.1238	5.77e-27	4.06e-26	50.0586	up
ZNF432	0.51637	7.36058	11.3394	6.84e-28	5.07e-27	52.1718	up
SYNGR3	0.516242	4.89048	14.5221	6.12e-43	1.02e-41	86.5799	up
NFIL3	0.515902	8.23323	10.8686	6.9e-26	4.57e-25	47.5985	up
CREBZF	0.515732	7.05647	17.3495	4.02e-58	1.38e-56	121.357	up
SMAP2	0.514997	9.34462	11.129	5.48e-27	3.87e-26	50.1092	up
CERK	0.514813	8.69921	15.6211	1.15e-48	2.5e-47	99.6916	up
ELOVL7	0.514677	7.12732	7.46335	2.05e-13	6.3e-13	19.2403	up
AK3	0.513939	9.44072	12.6851	5.97e-34	6.22e-33	66.014	up
ADGRB3	0.51355	4.31424	9.21625	2.27e-19	1.03e-18	32.7535	up
GAS6	0.513251	9.03709	12.4986	4.4e-33	4.35e-32	64.0302	up
OTUD1	0.513039	8.94357	12.9711	2.68e-35	3.02e-34	69.0953	up
MALAT1	0.512996	10.6907	6.45617	1.78e-10	4.41e-10	12.608	up
ICAM3	0.512977	10.9755	12.2956	3.79e-32	3.58e-31	61.8945	up
BTAF1	0.512686	8.66388	13.3866	2.72e-37	3.43e-36	73.6539	up
ANAPC16	0.512137	9.50308	15.5752	2.01e-48	4.35e-47	99.1327	up
TOMM20	0.511498	10.4132	12.6003	1.49e-33	1.51e-32	65.1093	up
SNHG8	0.511002	9.27837	14.2649	1.23e-41	1.93e-40	83.594	up
LINC00959	0.510781	6.46518	14.43	1.8e-42	2.94e-41	85.5066	up
USP3-AS1	0.510549	4.16674	16.3258	1.85e-52	4.82e-51	108.381	up
C1orf43	0.510362	9.23082	16.5025	2.01e-53	5.45e-52	110.591	up
ZNF195	0.510291	6.78488	14.0348	1.76e-40	2.63e-39	80.9507	up
MAGI2	0.510193	5.19429	9.64407	5.6e-21	2.8e-20	36.4098	up
SLC38A9	0.509924	6.73041	17.8892	3.56e-61	1.37e-59	128.353	up
RRAS2	0.509896	5.83867	7.45695	2.14e-13	6.58e-13	19.1954	up
ERMN	0.509876	4.34945	13.6536	1.36e-38	1.83e-37	76.632	up
KNTC1	0.509693	7.59106	11.6984	1.84e-29	1.5e-28	55.7549	up
GMPR2	0.50952	8.14255	15.3134	4.87e-47	9.93e-46	95.9644	up
OSBP	0.509518	8.22438	22.6939	6.76e-90	1.03e-87	194.22	up
HIST1H2BC	0.508878	5.45244	8.77452	8.97e-18	3.7e-17	29.122	up
AQP3	0.508814	8.91367	13.0593	1.02e-35	1.18e-34	70.0546	up
DNAJC4	0.508745	7.22771	20.3891	8.08e-76	5.82e-74	161.93	up
SUCLG2	0.507748	8.41269	10.7648	1.87e-25	1.21e-24	46.6095	up
ARRDC3	0.507334	8.26039	10.8474	8.47e-26	5.58e-25	47.3955	up
TRRAP	0.506979	6.73975	16.3684	1.08e-52	2.87e-51	108.912	up
ASB3	0.506393	8.30249	14.4109	2.25e-42	3.66e-41	85.2852	up
EPHX2	0.506214	6.72009	12.4646	6.32e-33	6.18e-32	63.6714	up
IFNLR1	0.505554	7.21187	18.1991	6.03e-63	2.49e-61	132.413	up
ZFP36	0.50471	10.2793	12.8489	1.01e-34	1.11e-33	67.7735	up
MIR222HG	0.503967	4.10288	11.0166	1.64e-26	1.13e-25	49.0199	up
SERPINI1	0.503606	7.42104	8.10222	1.82e-15	6.44e-15	23.8839	up
ESRP1	0.503308	4.79244	8.76224	9.91e-18	4.08e-17	29.0232	up
HIST1H2AG	0.503303	5.68132	10.8981	5.2e-26	3.45e-25	47.8799	up
FKTN	0.503109	6.62026	14.7452	4.41e-44	7.83e-43	89.1952	up
DPM3	0.502942	8.80944	11.0752	9.28e-27	6.46e-26	49.5868	up
RRN3	0.502501	7.98506	13.0337	1.35e-35	1.54e-34	69.776	up
FKBP14	0.502414	6.08532	14.4636	1.22e-42	2.01e-41	85.8971	up
MLEC	0.501639	9.20902	16.0073	9.83e-51	2.37e-49	104.428	up
CCND3	-0.500169	10.5343	-10.8092	1.22e-25	7.97e-25	47.0314	down
HSPB8	-0.500492	6.2572	-5.99241	3.03e-09	6.82e-09	9.8471	down
RXRA	-0.501563	8.06446	-18.7337	4.93e-66	2.35e-64	139.493	down
YOD1	-0.501718	6.26791	-8.29305	4.18e-16	1.54e-15	25.3346	down
CHI3L2	-0.501797	7.29367	-10.3698	7.81e-24	4.6e-23	42.9148	down
SORL1	-0.501932	9.409	-8.8008	7.24e-18	3e-17	29.3339	down
KIF2C	-0.50199	8.20165	-12.724	3.92e-34	4.13e-33	66.4308	down
CDKN2C	-0.502001	8.34919	-13.9323	5.71e-40	8.28e-39	79.7819	down
APOBEC3A	-0.502272	8.63852	-6.90854	9.46e-12	2.58e-11	15.4806	down
GIPC2	-0.502709	4.89763	-17.0945	1.07e-56	3.47e-55	118.087	down
GINS2	-0.502768	7.67093	-15.9684	1.59e-50	3.77e-49	103.948	down
MGLL	-0.503028	8.76653	-14.0018	2.57e-40	3.8e-39	80.5741	down
STYK1	-0.503609	5.32459	-12.8857	6.81e-35	7.52e-34	68.1699	down
TYMS	-0.503837	10.7289	-8.55515	5.28e-17	2.07e-16	27.374	down
WDR76	-0.503893	6.16174	-11.5559	7.82e-29	6.09e-28	54.3222	down
CKS2	-0.504899	10.8206	-9.76708	1.89e-21	9.69e-21	37.4858	down
ATP1A2	-0.504938	6.00103	-7.32217	5.56e-13	1.65e-12	18.2592	down
AURKB	-0.50507	6.85181	-13.2157	1.82e-36	2.19e-35	71.7674	down
GLT1D1	-0.505197	8.70039	-12.1473	1.8e-31	1.63e-30	60.349	down
CTSL	-0.505482	9.95083	-13.772	3.55e-39	4.93e-38	77.966	down
AFFX-r2-Ec-bioB-M_at	-0.505492	8.86672	-8.16678	1.11e-15	3.98e-15	24.3715	down
NARF	-0.505601	8.65337	-15.0706	9.1e-46	1.74e-44	93.0532	down
BCL2A1	-0.50598	8.32795	-7.27039	7.99e-13	2.35e-12	17.9035	down
WNK1	-0.5061	8.92235	-14.8006	2.28e-44	4.09e-43	89.8491	down
HPGDS	-0.50621	6.53831	-12.0802	3.62e-31	3.22e-30	59.6547	down
GPR137B	-0.50654	7.44905	-10.3379	1.05e-23	6.13e-23	42.621	down
ECT2	-0.506631	7.85108	-10.1061	8.89e-23	4.92e-22	40.5082	down
ANPEP	-0.506829	8.08289	-9.91222	5.15e-22	2.74e-21	38.7696	down
GINS1	-0.50741	8.23106	-9.76812	1.87e-21	9.61e-21	37.495	down
C10orf11	-0.507775	7.32588	-16.6537	2.97e-54	8.43e-53	112.492	down
ADAMTS3	-0.507826	5.45317	-12.4887	4.89e-33	4.83e-32	63.9258	down
MEGF6	-0.508165	7.21098	-18.0438	4.68e-62	1.86e-60	130.375	down
AQP9	-0.508295	8.14343	-9.07978	7.17e-19	3.17e-18	31.6159	down
CTSB	-0.508535	10.4278	-12.2182	8.55e-32	7.89e-31	61.0859	down
HAL	-0.509364	7.2508	-10.936	3.6e-26	2.41e-25	48.2441	down
C7orf73	-0.509717	9.13141	-15.6824	5.42e-49	1.2e-47	100.438	down
PIR	-0.511016	6.79703	-13.0788	8.24e-36	9.53e-35	70.2673	down
PTGER2	-0.51188	7.66536	-9.24127	1.83e-19	8.43e-19	32.9636	down
SLC25A39	-0.511986	10.5861	-9.31817	9.5e-20	4.44e-19	33.6123	down
IER3	-0.512149	8.64678	-11.3891	4.17e-28	3.13e-27	52.6621	down
AATBC	-0.51283	6.27234	-14.4826	9.73e-43	1.62e-41	86.1184	down
EPCAM	-0.513324	6.76722	-6.72997	3.08e-11	8.06e-11	14.3258	down
CDCA7	-0.513435	7.56686	-14.266	1.22e-41	1.91e-40	83.6071	down
LRRC2	-0.513748	5.32347	-8.95218	2.08e-18	8.92e-18	30.5648	down
2022-03-08	-0.514013	8.93162	-12.4677	6.12e-33	6e-32	63.7032	down
VCAM1	-0.514476	11.0479	-9.90533	5.48e-22	2.91e-21	38.7083	down
CTDSPL	-0.514494	8.10009	-20.2839	3.46e-75	2.42e-73	160.483	down
ZNF367	-0.514522	8.95412	-10.2207	3.11e-23	1.76e-22	41.5477	down
GXYLT2	-0.514712	6.0661	-10.9535	3.04e-26	2.05e-25	48.4115	down
DEPDC7	-0.5148	4.72532	-14.6911	8.35e-44	1.46e-42	88.5594	down
CAT	-0.515394	11.0299	-9.22577	2.09e-19	9.57e-19	32.8335	down
FES	-0.515829	7.77683	-12.1221	2.34e-31	2.1e-30	60.0886	down
PLPP4	-0.516561	6.43455	-11.5613	7.4e-29	5.78e-28	54.3769	down
AFFX-BioB-3_at	-0.518071	8.01471	-7.92839	6.8e-15	2.31e-14	22.5877	down
CHPT1	-0.518825	7.44941	-12.14	1.94e-31	1.75e-30	60.2736	down
CYTL1	-0.519056	6.55833	-7.12041	2.26e-12	6.42e-12	16.8859	down
ANOS1	-0.519093	5.88035	-7.92161	7.16e-15	2.42e-14	22.5376	down
TUBA1A	-0.519341	10.3178	-12.7312	3.63e-34	3.84e-33	66.5081	down
C8orf88	-0.519348	7.21849	-12.1532	1.69e-31	1.53e-30	60.4104	down
PFKFB3	-0.519578	9.30589	-12.4843	5.13e-33	5.06e-32	63.8791	down
RIMKLB	-0.51975	6.66683	-17.3496	4.02e-58	1.38e-56	121.358	down
TLR2	-0.520113	8.53344	-11.0954	7.62e-27	5.33e-26	49.7825	down
GPNMB	-0.520132	7.81495	-8.1807	9.98e-16	3.59e-15	24.4771	down
MNS1	-0.520426	5.86163	-15.1626	3.01e-46	5.91e-45	94.1529	down
FITM1	-0.520827	6.1069	-11.1368	5.07e-27	3.59e-26	50.1853	down
NATD1	-0.520915	8.45936	-18.335	9.97e-64	4.33e-62	134.205	down
RANBP10	-0.521016	8.16082	-14.5012	7.82e-43	1.3e-41	86.3358	down
CEACAM4	-0.521086	7.46903	-12.0124	7.32e-31	6.41e-30	58.9552	down
BCL2L15	-0.521529	6.63614	-11.3774	4.68e-28	3.5e-27	52.5471	down
KIAA1586	-0.521736	6.94744	-11.2237	2.16e-27	1.56e-26	51.0341	down
RPS6KA1	-0.521772	8.42417	-13.7366	5.31e-39	7.32e-38	77.5667	down
CLEC10A	-0.523307	6.80131	-11.2625	1.47e-27	1.07e-26	51.4141	down
SLC43A1	-0.523437	9.15418	-11.4654	1.94e-28	1.48e-27	53.4194	down
H19	-0.523978	7.18065	-6.69356	3.9e-11	1.01e-10	14.0936	down
RBPMS2	-0.524153	7.6429	-15.0118	1.84e-45	3.46e-44	92.3534	down
WDR34	-0.525574	8.65652	-14.0168	2.17e-40	3.21e-39	80.7449	down
MGST1	-0.525856	9.07823	-8.1913	9.2e-16	3.31e-15	24.5575	down
MYB	-0.526068	6.95585	-13.8527	1.42e-39	2.01e-38	78.8783	down
RAB32	-0.526277	8.98454	-14.3755	3.4e-42	5.5e-41	84.8742	down
HLX	-0.527484	8.28136	-13.2407	1.38e-36	1.67e-35	72.0417	down
RAB6B	-0.527654	7.47717	-18.2739	2.24e-63	9.49e-62	133.4	down
HHEX	-0.528021	7.56182	-9.75794	2.05e-21	1.05e-20	37.4055	down
HCST	-0.528711	9.4505	-11.1125	6.44e-27	4.53e-26	49.9487	down
SDC4	-0.529024	7.05976	-13.1339	4.49e-36	5.27e-35	70.8704	down
GYPC	-0.529122	11.3312	-12.4402	8.2e-33	7.97e-32	63.4134	down
DACT1	-0.529517	5.88519	-15.1271	4.62e-46	8.98e-45	93.7283	down
S100A6	-0.529784	11.6591	-12.8395	1.12e-34	1.22e-33	67.6719	down
FAM104A	-0.529826	10.2151	-14.5712	3.44e-43	5.82e-42	87.1528	down
CMTM5	-0.529987	7.96795	-9.77948	1.69e-21	8.69e-21	37.5949	down
ADD2	-0.529992	7.37378	-15.4889	5.78e-48	1.23e-46	98.0854	down
CASQ2	-0.530237	6.78053	-8.38887	1.97e-16	7.44e-16	26.074	down
ERFE	-0.530458	8.50864	-7.56746	9.7e-14	3.05e-13	19.9743	down
CSRP2	-0.530863	7.25561	-9.79426	1.48e-21	7.65e-21	37.7251	down
CD58	-0.531208	8.58257	-9.24405	1.79e-19	8.24e-19	32.987	down
TACSTD2	-0.531219	7.3709	-12.4725	5.81e-33	5.71e-32	63.7547	down
XPO7	-0.531837	8.58058	-9.64233	5.69e-21	2.84e-20	36.3947	down
AMMECR1	-0.532325	7.48364	-12.435	8.66e-33	8.41e-32	63.3589	down
ADH1B	-0.532565	7.09151	-7.00226	5.04e-12	1.4e-11	16.0976	down
HOXA9	-0.532942	6.63186	-13.27	9.97e-37	1.22e-35	72.3649	down
ZWINT	-0.533185	9.9957	-10.8196	1.11e-25	7.23e-25	47.1302	down
UBE2C	-0.533236	10.2828	-9.88681	6.47e-22	3.42e-21	38.5437	down
LGALS12	-0.533941	6.93443	-14.1912	2.9e-41	4.47e-40	82.7449	down
MYL2	-0.534126	6.75802	-2.93956	0.00337392	0.00450459	-3.43671	down
ENDOD1	-0.534554	7.89385	-14.288	9.42e-42	1.49e-40	83.8612	down
OLFML3	-0.535704	8.80565	-9.76413	1.94e-21	9.94e-21	37.46	down
HK1	-0.535827	10.6592	-13.9941	2.81e-40	4.15e-39	80.4867	down
MIR223	-0.53591	9.62166	-6.0469	2.19e-09	4.99e-09	10.1617	down
VGLL3	-0.536011	5.40935	-10.7632	1.9e-25	1.23e-24	46.594	down
MKI67	-0.536614	8.37168	-10.7548	2.06e-25	1.33e-24	46.5142	down
IRF8	-0.537582	9.02037	-12.8363	1.16e-34	1.26e-33	67.637	down
AQP1	-0.537913	9.01661	-13.8486	1.49e-39	2.11e-38	78.8317	down
MEGF9	-0.537971	8.40584	-10.1128	8.36e-23	4.65e-22	40.5683	down
MXI1	-0.538324	11.0316	-13.6052	2.35e-38	3.12e-37	76.09	down
CMBL	-0.538585	7.31391	-10.9386	3.51e-26	2.35e-25	48.2691	down
CENPM	-0.538915	8.15098	-13.3734	3.16e-37	3.97e-36	73.5075	down
CMA1	-0.539107	5.70922	-12.0653	4.23e-31	3.75e-30	59.5007	down
TNNI1	-0.539952	6.21637	-5.39294	8.94e-08	1.78e-07	6.56017	down
PNP	-0.540676	9.67062	-10.3631	8.32e-24	4.88e-23	42.853	down
APOD	-0.54093	7.38789	-7.6242	6.43e-14	2.05e-13	20.3781	down
HLA-DQB1	-0.541014	8.04063	-7.67335	4.5e-14	1.45e-13	20.73	down
ESM1	-0.541335	7.73355	-10.2133	3.33e-23	1.88e-22	41.48	down
OLR1	-0.541484	7.53362	-5.92906	4.39e-09	9.76e-09	9.48461	down
GJB6	-0.541552	5.94012	-8.50951	7.6e-17	2.94e-16	27.015	down
CLDND2	-0.541607	5.69985	-7.21041	1.21e-12	3.52e-12	17.4943	down
GAS2L1	-0.541613	7.67156	-19.3706	9.24e-70	5.14e-68	148.038	down
CEBPD	-0.542405	10.189	-11.494	1.46e-28	1.12e-27	53.704	down
ST6GALNAC1	-0.542723	5.24655	-15.7383	2.73e-49	6.13e-48	101.121	down
CPVL	-0.543448	9.63014	-9.08904	6.63e-19	2.94e-18	31.6926	down
ANLN	-0.544007	8.20907	-7.84694	1.25e-14	4.16e-14	21.9887	down
ATP8B4	-0.544555	7.98984	-7.03372	4.07e-12	1.14e-11	16.3063	down
GCNT2	-0.545008	6.63161	-16.9379	7.97e-56	2.47e-54	116.092	down
UBE2T	-0.545339	8.80074	-11.2224	2.18e-27	1.58e-26	51.0208	down
GPSM2	-0.546549	7.56025	-15.1964	2e-46	3.96e-45	94.5585	down
RRM2	-0.546646	10.7391	-9.482	2.31e-20	1.12e-19	35.0088	down
NCAPH	-0.547781	7.32257	-11.3291	7.58e-28	5.6e-27	52.0695	down
FUT1	-0.548013	6.9782	-15.787	1.5e-49	3.39e-48	101.718	down
TCAP	-0.548262	7.53054	-6.31528	4.3e-10	1.03e-09	11.7494	down
DDIT4L	-0.548586	5.86666	-9.21812	2.23e-19	1.02e-18	32.7693	down
RAD51AP1	-0.548676	8.3007	-10.0925	1.01e-22	5.56e-22	40.3853	down
FABP4	-0.550413	11.3256	-9.38139	5.52e-20	2.61e-19	34.1489	down
FYB	-0.550693	7.99136	-11.1121	6.46e-27	4.54e-26	49.9454	down
CLU	-0.550792	7.5537	-10.2191	3.16e-23	1.79e-22	41.5331	down
2022-03-03	-0.551713	7.45452	-18.6987	7.86e-66	3.72e-64	139.027	down
EZH2	-0.551908	8.50488	-9.82161	1.16e-21	6.03e-21	37.9664	down
PARPBP	-0.552435	6.02034	-11.5481	8.45e-29	6.58e-28	54.2448	down
FZD5	-0.552865	7.06018	-19.4576	2.84e-70	1.61e-68	149.213	down
LXN	-0.553348	9.33725	-10.844	8.75e-26	5.76e-25	47.3632	down
SLC28A3	-0.555505	6.64821	-11.6574	2.8e-29	2.25e-28	55.341	down
TNFAIP6	-0.555516	8.12587	-10.533	1.69e-24	1.03e-23	44.4281	down
RYR3	-0.557045	4.82921	-10.4842	2.68e-24	1.61e-23	43.9735	down
PPBP	-0.557824	12.1002	-6.93207	8.09e-12	2.21e-11	15.6348	down
ABCA13	-0.558501	5.63972	-8.25568	5.59e-16	2.04e-15	25.0483	down
GAD1	-0.558617	6.02496	-13.5337	5.25e-38	6.86e-37	75.2898	down
RAB42	-0.559077	5.64737	-11.3991	3.77e-28	2.84e-27	52.7612	down
KIF18A	-0.559187	6.81808	-11.3437	6.56e-28	4.86e-27	52.2134	down
ENPP7	-0.559206	7.21036	-14.4678	1.16e-42	1.91e-41	85.9467	down
CLEC1B	-0.560128	7.91356	-8.94537	2.2e-18	9.43e-18	30.509	down
CDT1	-0.560331	7.6198	-12.6025	1.45e-33	1.48e-32	65.1335	down
GLIPR2	-0.561148	8.54071	-12.5238	3.36e-33	3.36e-32	64.2976	down
MARCO	-0.561587	6.66342	-11.4785	1.7e-28	1.3e-27	53.5497	down
MYBL2	-0.562863	8.44233	-13.2832	8.62e-37	1.06e-35	72.5099	down
C9orf40	-0.563231	8.02444	-12.2185	8.52e-32	7.86e-31	61.0897	down
HIST1H4C	-0.563604	11.9525	-10.3337	1.09e-23	6.38e-23	42.5821	down
CDKN2D	-0.563718	8.47719	-11.1763	3.44e-27	2.46e-26	50.5702	down
FAXDC2	-0.564029	9.53116	-16.5063	1.91e-53	5.21e-52	110.639	down
CCDC15	-0.564946	6.5599	-13.1634	3.24e-36	3.83e-35	71.1928	down
TK1	-0.564954	8.23821	-13.9865	3.07e-40	4.52e-39	80.3992	down
ITGAM	-0.564999	10.0205	-8.90924	2.97e-18	1.26e-17	30.2139	down
PPP1R3C	-0.566223	7.25314	-6.78468	2.15e-11	5.7e-11	14.6767	down
ATAD2	-0.566461	8.23514	-10.5892	9.97e-25	6.13e-24	44.9533	down
SPIC	-0.56661	5.24466	-9.1904	2.82e-19	1.28e-18	32.5369	down
C1orf162	-0.566719	9.33069	-11.1354	5.14e-27	3.63e-26	50.1722	down
KEL	-0.566849	8.62603	-11.6078	4.62e-29	3.67e-28	54.8431	down
TTC25	-0.567294	5.6176	-13.4693	1.08e-37	1.39e-36	74.5717	down
CHIT1	-0.567521	7.92609	-8.47843	9.72e-17	3.74e-16	26.7715	down
TIMD4	-0.570017	8.64289	-7.35417	4.44e-13	1.33e-12	18.4801	down
PLAGL1	-0.57014	7.89128	-11.6038	4.82e-29	3.81e-28	54.8024	down
TSPO	-0.57086	11.2222	-11.5881	5.64e-29	4.44e-28	54.6454	down
CD14	-0.571024	8.76527	-10.252	2.33e-23	1.33e-22	41.833	down
MYL3	-0.571329	7.31421	-7.07857	3e-12	8.48e-12	16.6054	down
PGM2L1	-0.571854	7.18873	-19.6603	1.8e-71	1.07e-69	151.962	down
CEBPA	-0.572454	8.97013	-12.2328	7.34e-32	6.8e-31	61.2385	down
BCL7A	-0.572646	6.71921	-16.5149	1.71e-53	4.69e-52	110.747	down
B3GNT8	-0.572698	6.99599	-15.4735	6.97e-48	1.47e-46	97.8979	down
LPGAT1	-0.57359	7.43186	-12.8106	1.54e-34	1.65e-33	67.3605	down
CCNF	-0.573642	7.30756	-18.2225	4.42e-63	1.83e-61	132.722	down
ALAD	-0.574862	8.38442	-13.4829	9.27e-38	1.2e-36	74.7241	down
ANKRD55	-0.574956	6.16243	-14.0206	2.07e-40	3.09e-39	80.789	down
CACNA2D3	-0.5762	6.23621	-12.1486	1.77e-31	1.6e-30	60.3632	down
BMP2K	-0.576306	8.32639	-13.9755	3.48e-40	5.1e-39	80.2746	down
ALDH1A1	-0.577211	7.37968	-8.97642	1.7e-18	7.35e-18	30.7635	down
CENPA	-0.578032	8.21158	-11.7747	8.46e-30	7e-29	56.5274	down
CHRDL1	-0.57878	8.62749	-11.2989	1.02e-27	7.52e-27	51.7726	down
MKRN1	-0.578812	10.1588	-11.5243	1.08e-28	8.31e-28	54.0065	down
PLN	-0.579109	5.21215	-6.07501	1.85e-09	4.24e-09	10.325	down
LPCAT2	-0.579383	7.50285	-11.1707	3.64e-27	2.59e-26	50.5157	down
TRIP13	-0.579553	7.79744	-11.696	1.89e-29	1.53e-28	55.7302	down
PF4	-0.579668	11.5223	-7.51402	1.43e-13	4.43e-13	19.5964	down
THBS4	-0.580793	8.13684	-8.44726	1.24e-16	4.75e-16	26.528	down
CTNNAL1	-0.581177	8.67312	-16.6797	2.13e-54	6.09e-53	112.821	down
SLC27A2	-0.58201	6.95645	-10.9777	2.4e-26	1.63e-25	48.6451	down
MYOM1	-0.582245	7.51594	-8.91369	2.86e-18	1.22e-17	30.2502	down
FBXO7	-0.582448	11.3923	-12.6365	1.01e-33	1.04e-32	65.4949	down
SMIM3	-0.582698	8.3772	-12.9029	5.65e-35	6.25e-34	68.3561	down
ORC1	-0.582896	6.22176	-12.1339	2.07e-31	1.86e-30	60.2109	down
S100A9	-0.583856	13.5019	-8.83301	5.56e-18	2.32e-17	29.5943	down
B4GALT5	-0.58517	9.70754	-11.682	2.18e-29	1.76e-28	55.589	down
CSRP3	-0.585248	5.58542	-5.24529	1.96e-07	3.78e-07	5.8002	down
CENPU	-0.585461	9.07704	-11.5671	6.98e-29	5.46e-28	54.4352	down
PTTG1	-0.585648	10.5997	-13.1697	3.03e-36	3.58e-35	71.2624	down
LBH	-0.585694	9.00265	-15.075	8.63e-46	1.65e-44	93.1062	down
NFIX	-0.585806	7.8128	-21.5463	7.87e-83	8.19e-81	178.012	down
ITGB2-AS1	-0.586567	7.59429	-11.619	4.13e-29	3.29e-28	54.9556	down
STAT5A	-0.586989	8.82679	-15.6778	5.73e-49	1.26e-47	100.383	down
RHOBTB1	-0.588022	6.74122	-12.4111	1.12e-32	1.08e-31	63.1072	down
GALNT5	-0.588261	6.67914	-18.8239	1.47e-66	7.17e-65	140.695	down
VNN2	-0.588343	8.53722	-7.55813	1.04e-13	3.26e-13	19.9082	down
NFIA	-0.588707	8.3542	-18.1943	6.43e-63	2.65e-61	132.35	down
CD82	-0.58876	8.03689	-16.0289	7.53e-51	1.82e-49	104.694	down
GMNN	-0.590974	9.57556	-13.2084	1.97e-36	2.37e-35	71.6869	down
IL18RAP	-0.591086	8.91347	-8.53016	6.44e-17	2.51e-16	27.1773	down
ORM2	-0.591384	6.04968	-9.36405	6.41e-20	3.02e-19	34.0014	down
MND1	-0.591876	6.58301	-10.8936	5.43e-26	3.6e-25	47.8368	down
TUBB6	-0.591979	8.96632	-14.9422	4.23e-45	7.85e-44	91.5248	down
MMP9	-0.592782	12.0084	-9.27813	1.34e-19	6.19e-19	33.274	down
RARRES2	-0.592815	7.84455	-13.7748	3.44e-39	4.78e-38	77.9972	down
PIP4K2A	-0.593214	9.44629	-14.5894	2.77e-43	4.73e-42	87.3657	down
S100A4	-0.593528	11.6152	-14.1035	7.98e-41	1.21e-39	81.7375	down
PIM1	-0.593838	9.53937	-13.1193	5.28e-36	6.16e-35	70.7098	down
ANXA1	-0.594384	10.629	-9.11491	5.34e-19	2.38e-18	31.9074	down
GGTA1P	-0.594678	9.00773	-12.577	1.91e-33	1.93e-32	64.8618	down
PLSCR4	-0.595493	8.04106	-12.9706	2.7e-35	3.03e-34	69.0898	down
DACH1	-0.596871	6.40844	-11.1674	3.75e-27	2.68e-26	50.4838	down
PLIN1	-0.597	8.35376	-8.65596	2.35e-17	9.42e-17	28.1727	down
HCK	-0.599077	8.97228	-10.533	1.69e-24	1.03e-23	44.428	down
CAP2	-0.599353	5.13574	-7.91692	7.41e-15	2.51e-14	22.503	down
ZNF788	-0.600069	6.74839	-15.3257	4.2e-47	8.56e-46	96.1126	down
KIAA0922	-0.60021	8.56087	-10.646	5.82e-25	3.64e-24	45.4866	down
DSCC1	-0.60073	7.44046	-15.5275	3.61e-48	7.74e-47	98.5532	down
ADIRF	-0.600793	8.27546	-8.7737	9.03e-18	3.73e-17	29.1154	down
JAML	-0.601361	8.85839	-12.5437	2.72e-33	2.73e-32	64.5088	down
SLN	-0.602003	6.62826	-4.52042	7.03e-06	1.19e-05	2.35848	down
G0S2	-0.602666	9.68474	-9.14311	4.21e-19	1.89e-18	32.1421	down
RGCC	-0.603286	10.659	-13.2123	1.89e-36	2.27e-35	71.73	down
PADI4	-0.603321	7.93558	-8.94549	2.2e-18	9.43e-18	30.51	down
CDK1	-0.603578	9.0026	-9.51388	1.75e-20	8.54e-20	35.2828	down
PRC1	-0.603837	9.94012	-9.44887	3.08e-20	1.48e-19	34.7248	down
P2RY13	-0.604038	7.8333	-9.16032	3.64e-19	1.64e-18	32.2856	down
MYO1F	-0.605112	9.74983	-11.7713	8.76e-30	7.24e-29	56.493	down
MCM10	-0.606183	7.23467	-13.4227	1.82e-37	2.32e-36	74.0539	down
BEX1	-0.606337	9.1091	-7.52665	1.3e-13	4.05e-13	19.6855	down
LGALS3	-0.606699	11.9407	-16.6151	4.84e-54	1.36e-52	112.007	down
PSRC1	-0.606751	7.48859	-13.9572	4.29e-40	6.26e-39	80.0659	down
OSBPL6	-0.607447	5.78706	-13.4475	1.38e-37	1.76e-36	74.3302	down
NEIL3	-0.608434	7.40162	-11.4386	2.54e-28	1.93e-27	53.1537	down
HEBP1	-0.608551	10.2999	-14.7421	4.57e-44	8.1e-43	89.1592	down
FAM65C	-0.608653	8.1549	-13.2008	2.15e-36	2.56e-35	71.6033	down
RFLNB	-0.608681	10.9179	-11.5993	5.04e-29	3.98e-28	54.7572	down
TSPAN2	-0.609222	6.98765	-10.5122	2.06e-24	1.25e-23	44.2342	down
IMPA2	-0.609425	8.32504	-12.0932	3.16e-31	2.83e-30	59.7892	down
PCOLCE2	-0.609951	7.40699	-8.96555	1.86e-18	8.01e-18	30.6743	down
CD300LF	-0.610031	8.31007	-14.1578	4.26e-41	6.51e-40	82.3604	down
HES6	-0.610139	7.92044	-12.7935	1.85e-34	1.98e-33	67.1766	down
LDB3	-0.610658	6.23639	-8.69481	1.71e-17	6.94e-17	28.4826	down
DCAF12	-0.611349	10.7152	-13.8385	1.67e-39	2.36e-38	78.7173	down
KIF23	-0.611611	7.53437	-8.83604	5.42e-18	2.27e-17	29.6189	down
APOBEC2	-0.612308	7.29474	-10.658	5.19e-25	3.26e-24	45.6002	down
RACGAP1	-0.61241	10.7202	-12.4532	7.14e-33	6.97e-32	63.5511	down
CLEC4G	-0.615173	6.78302	-10.2298	2.86e-23	1.62e-22	41.6311	down
HMMR	-0.615718	9.12068	-10.3641	8.24e-24	4.84e-23	42.8618	down
UBAC1	-0.616131	9.98855	-13.2169	1.79e-36	2.16e-35	71.7808	down
ACTA1	-0.616822	6.52924	-3.3008	0.0010034	0.00140468	-2.32294	down
MAP2K3	-0.617552	10.6205	-16.3332	1.69e-52	4.42e-51	108.473	down
SERPINB1	-0.617968	10.4563	-10.8753	6.47e-26	4.29e-25	47.6624	down
FOXM1	-0.618116	7.82202	-12.146	1.82e-31	1.65e-30	60.3359	down
STIL	-0.61822	7.91037	-11.5935	5.35e-29	4.21e-28	54.6994	down
GAPT	-0.619499	7.6262	-6.61487	6.49e-11	1.66e-10	13.5958	down
CDKN3	-0.621341	8.6983	-9.87034	7.5e-22	3.94e-21	38.3976	down
SFRP2	-0.62153	6.20306	-7.51641	1.4e-13	4.36e-13	19.6133	down
PGLYRP1	-0.622404	9.05833	-8.87445	3.95e-18	1.66e-17	29.9306	down
CD72	-0.624797	6.55293	-11.5216	1.1e-28	8.53e-28	53.9799	down
TNNC1	-0.625631	5.66459	-4.28459	2.04e-05	3.3e-05	1.3437	down
CCNA2	-0.625715	8.62916	-11.3293	7.56e-28	5.59e-27	52.072	down
NUDT1	-0.626265	8.55942	-16.2643	4e-52	1.03e-50	107.614	down
CKMT2	-0.628163	5.21124	-6.69651	3.83e-11	9.96e-11	14.1124	down
DHRS13	-0.629168	9.55287	-12.7782	2.19e-34	2.33e-33	67.0121	down
LTF	-0.630117	12.8843	-7.65748	5.05e-14	1.62e-13	20.6162	down
RHD	-0.630187	7.84427	-9.658	4.95e-21	2.49e-20	36.5311	down
CDCA3	-0.630656	8.45256	-15.7001	4.36e-49	9.71e-48	100.655	down
MYLPF	-0.630932	7.36903	-5.73741	1.33e-08	2.84e-08	8.40969	down
OSBP2	-0.630933	7.64116	-15.2917	6.33e-47	1.28e-45	95.7035	down
HK3	-0.631247	9.00804	-11.275	1.3e-27	9.48e-27	51.5367	down
TPX2	-0.631395	9.17095	-10.8212	1.09e-25	7.12e-25	47.1453	down
PTX3	-0.63166	9.3018	-7.59161	8.15e-14	2.58e-13	20.1459	down
KCNH2	-0.632182	8.08887	-13.51	6.84e-38	8.88e-37	75.0259	down
GTSE1	-0.63317	7.62043	-14.5707	3.46e-43	5.84e-42	87.1475	down
GNAQ	-0.633194	8.64086	-15.6437	8.71e-49	1.91e-47	99.967	down
FGR	-0.634072	9.54848	-11.4626	2e-28	1.52e-27	53.3918	down
HSPA2	-0.635349	6.65127	-10.6875	3.92e-25	2.48e-24	45.8777	down
TMEM86B	-0.63609	7.47483	-12.8025	1.68e-34	1.8e-33	67.273	down
MYOT	-0.636125	5.2321	-4.37756	1.35e-05	2.22e-05	1.73755	down
BIRC5	-0.636767	8.33355	-14.8844	8.43e-45	1.54e-43	90.8398	down
AIF1	-0.637341	10.5354	-16.2925	2.81e-52	7.26e-51	107.966	down
TNNC2	-0.637758	6.76175	-5.81464	8.53e-09	1.85e-08	8.83894	down
IPCEF1	-0.640856	8.05359	-12.782	2.1e-34	2.24e-33	67.0532	down
CENPE	-0.640987	8.18281	-11.6943	1.92e-29	1.56e-28	55.7135	down
YBX3	-0.641706	11.4953	-16.3054	2.39e-52	6.21e-51	108.125	down
MME	-0.643166	7.68139	-13.6221	1.94e-38	2.6e-37	76.2788	down
CORO2A	-0.643712	7.08516	-11.7403	1.2e-29	9.9e-29	56.1785	down
DTL	-0.644353	8.40216	-11.8272	4.94e-30	4.14e-29	57.0605	down
TYROBP	-0.644927	10.8028	-11.4541	2.18e-28	1.66e-27	53.3069	down
PIWIL4	-0.644988	7.68648	-11.0487	1.2e-26	8.31e-26	49.3303	down
CHST13	-0.645251	6.7567	-16.0997	3.12e-51	7.69e-50	105.569	down
OSCAR	-0.64527	7.14529	-12.691	5.6e-34	5.84e-33	66.0778	down
ITLN1	-0.645662	5.8439	-14.9327	4.74e-45	8.78e-44	91.4125	down
ABCC13	-0.646077	7.12005	-15.5185	4.03e-48	8.59e-47	98.4444	down
SHCBP1	-0.646988	8.39084	-10.0602	1.35e-22	7.41e-22	40.0939	down
FABP3	-0.647055	7.24827	-12.1402	1.94e-31	1.75e-30	60.2759	down
ACTN1	-0.648152	9.88621	-13.1598	3.37e-36	3.98e-35	71.154	down
MICAL2	-0.648463	8.33927	-17.8102	1e-60	3.81e-59	127.323	down
IL18	-0.648925	6.89102	-11.8871	2.67e-30	2.27e-29	57.6708	down
MLC1	-0.64923	7.31412	-11.9472	1.44e-30	1.24e-29	58.2858	down
CEBPE	-0.650572	8.20072	-11.775	8.44e-30	6.98e-29	56.5306	down
PYGL	-0.651293	9.44432	-9.39771	4.79e-20	2.28e-19	34.2879	down
SMIM24	-0.65178	7.45779	-14.5521	4.3e-43	7.21e-42	86.93	down
CDA	-0.652886	7.73184	-9.1709	3.33e-19	1.5e-18	32.3739	down
CKAP2L	-0.655554	7.85928	-13.4782	9.78e-38	1.26e-36	74.6714	down
TMCC2	-0.655584	8.24691	-13.6923	8.77e-39	1.2e-37	77.0678	down
ASPM	-0.655637	7.51067	-11.9781	1.04e-30	9.06e-30	58.6035	down
CENPW	-0.655774	9.33176	-14.326	6.06e-42	9.69e-41	84.3004	down
RAB31	-0.656086	10.511	-13.9482	4.76e-40	6.93e-39	79.9631	down
BST1	-0.656406	7.87572	-10.0075	2.18e-22	1.18e-21	39.6207	down
DEPDC1	-0.65649	7.60299	-12.7006	5.05e-34	5.29e-33	66.1801	down
IGSF6	-0.657079	7.57113	-13.2845	8.49e-37	1.04e-35	72.5246	down
CST7	-0.657801	10.8059	-10.0901	1.03e-22	5.68e-22	40.3636	down
GATA1	-0.658475	8.71164	-17.0965	1.05e-56	3.39e-55	118.113	down
RGS10	-0.65849	10.4334	-17.0246	2.63e-56	8.36e-55	117.195	down
KCNJ2	-0.658554	7.72709	-14.1616	4.08e-41	6.25e-40	82.4043	down
CDCA2	-0.658852	7.77846	-15.862	5.94e-50	1.36e-48	102.638	down
FCGR3B	-0.660022	11.3875	-8.57469	4.51e-17	1.77e-16	27.5283	down
LRRC75A	-0.661137	7.01553	-15.4615	8.07e-48	1.69e-46	97.7528	down
SLC2A1	-0.662302	8.20261	-16.7991	4.68e-55	1.37e-53	114.331	down
GAS2L3	-0.662648	6.86912	-16.6755	2.25e-54	6.41e-53	112.768	down
PRTN3	-0.66304	9.54133	-6.58266	7.99e-11	2.03e-10	13.3936	down
AFFX-M27830_5_at	-0.664994	10.5244	-5.98746	3.12e-09	7.02e-09	9.81865	down
KIF14	-0.665337	7.16674	-11.1112	6.52e-27	4.58e-26	49.9361	down
SVBP	-0.665358	8.34222	-20.6806	1.42e-77	1.09e-75	165.954	down
TFDP1	-0.666078	9.81984	-12.5543	2.43e-33	2.44e-32	64.6212	down
CYBRD1	-0.666769	8.82702	-14.5559	4.11e-43	6.91e-42	86.9747	down
SOX6	-0.666817	7.05653	-18.2925	1.75e-63	7.49e-62	133.644	down
DNAJA4	-0.667938	8.03637	-13.7818	3.18e-39	4.42e-38	78.0768	down
FHDC1	-0.668031	9.53211	-14.4068	2.36e-42	3.84e-41	85.237	down
C5AR1	-0.668455	8.87455	-9.40007	4.7e-20	2.23e-19	34.3079	down
AIM1	-0.669851	8.40737	-13.2993	7.2e-37	8.9e-36	72.6879	down
CLEC4D	-0.671606	7.88957	-10.8846	5.92e-26	3.93e-25	47.751	down
CENPF	-0.671717	7.40644	-15.236	1.24e-46	2.48e-45	95.0341	down
MB	-0.6722	7.1164	-3.96562	7.92e-05	0.000122178	0.0542232	down
DCK	-0.672331	9.98616	-12.2157	8.78e-32	8.09e-31	61.0604	down
GLRX5	-0.673459	12.0959	-16.2378	5.57e-52	1.42e-50	107.284	down
MYH1	-0.67515	5.38759	-3.83704	0.000133542	0.000201908	-0.438374	down
NDC80	-0.676025	8.02134	-12.6079	1.37e-33	1.4e-32	65.1903	down
BNIP3L	-0.676306	11.6226	-13.9258	6.15e-40	8.91e-39	79.7088	down
PLBD1	-0.676905	10.9699	-8.44164	1.3e-16	4.96e-16	26.4842	down
IRS2	-0.676915	9.64611	-14.02	2.09e-40	3.11e-39	80.7817	down
FAM46A	-0.677813	9.35163	-12.4656	6.26e-33	6.13e-32	63.6818	down
CDC7	-0.679526	8.25397	-12.3256	2.76e-32	2.62e-31	62.2088	down
WASF1	-0.679615	7.08686	-12.6154	1.26e-33	1.29e-32	65.2704	down
TRIM10	-0.681066	7.64302	-11.6752	2.33e-29	1.88e-28	55.5212	down
XIRP2	-0.681733	5.48151	-5.01887	6.31e-07	1.16e-06	4.67331	down
MBOAT2	-0.682354	9.03229	-13.3076	6.57e-37	8.15e-36	72.7795	down
MYH2	-0.683407	5.46775	-4.88617	1.22e-06	2.2e-06	4.03464	down
SPC24	-0.683447	7.74602	-16.2569	4.38e-52	1.12e-50	107.522	down
MPO	-0.68399	11.6051	-8.41118	1.66e-16	6.27e-16	26.2471	down
CCNB2	-0.685245	9.25462	-8.53686	6.11e-17	2.38e-16	27.23	down
CPOX	-0.685857	10.6618	-10.6002	8.99e-25	5.56e-24	45.0565	down
TCL1A	-0.686828	7.51929	-7.92408	7.03e-15	2.38e-14	22.5558	down
DEK	-0.687156	11.3871	-14.5857	2.9e-43	4.93e-42	87.3233	down
LST1	-0.687446	9.46041	-13.0232	1.52e-35	1.72e-34	69.6614	down
MPP1	-0.687568	10.6304	-13.3355	4.82e-37	6.01e-36	73.0875	down
MRGPRX3	-0.687613	4.72446	-13.1597	3.38e-36	3.99e-35	71.1526	down
CRYAB	-0.688169	7.87754	-8.0211	3.38e-15	1.17e-14	23.276	down
KLHL41	-0.690303	5.13727	-3.96128	8.07e-05	0.000124204	0.0373757	down
KIF20A	-0.691169	7.96662	-12.067	4.15e-31	3.68e-30	59.5189	down
KIF26A	-0.693715	6.80055	-17.9192	2.4e-61	9.32e-60	128.744	down
TNNI2	-0.695699	6.84077	-7.74096	2.74e-14	8.93e-14	21.2173	down
TNFSF13B	-0.695982	9.56623	-12.6098	1.34e-33	1.37e-32	65.2106	down
KIF11	-0.696013	8.63658	-10.2929	1.6e-23	9.22e-23	42.2073	down
TMEM158	-0.696888	7.04483	-11.8245	5.09e-30	4.26e-29	57.0327	down
ANKRD22	-0.698113	8.03101	-12.0438	5.29e-31	4.66e-30	59.2786	down
CRISP2	-0.699466	6.8612	-10.0667	1.27e-22	7e-22	40.1523	down
RPIA	-0.700752	10.6917	-15.3489	3.17e-47	6.51e-46	96.3917	down
GNA15	-0.700975	8.02575	-16.5972	6.07e-54	1.7e-52	111.781	down
MYH10	-0.701604	8.74401	-17.5439	3.24e-59	1.17e-57	123.865	down
MSRB1	-0.701724	11.0535	-13.3011	7.06e-37	8.73e-36	72.7082	down
KIF15	-0.702931	7.95223	-11.8615	3.48e-30	2.93e-29	57.41	down
PLEK2	-0.703045	8.0211	-16.7794	6.02e-55	1.75e-53	114.08	down
CKM	-0.703236	6.68872	-4.35039	1.52e-05	2.49e-05	1.62164	down
LMO2	-0.703362	8.45763	-16.8814	1.64e-55	4.97e-54	115.374	down
RUBCNL	-0.704294	7.52087	-10.4441	3.91e-24	2.33e-23	43.6011	down
NCEH1	-0.706314	8.07626	-10.9084	4.7e-26	3.13e-25	47.9787	down
DEFA4	-0.70716	12.7774	-8.73783	1.21e-17	4.94e-17	28.8271	down
ROGDI	-0.710639	8.18061	-18.2684	2.41e-63	1.01e-61	133.326	down
SPC25	-0.710666	6.24366	-11.9657	1.19e-30	1.03e-29	58.4759	down
UROD	-0.711117	10.0371	-14.4141	2.17e-42	3.54e-41	85.3218	down
C2orf40	-0.711762	7.38498	-7.62777	6.27e-14	2e-13	20.4036	down
CXCR2	-0.71203	8.35851	-10.4361	4.21e-24	2.51e-23	43.527	down
ELANE	-0.712565	12.3036	-7.79839	1.79e-14	5.92e-14	21.6342	down
SUCNR1	-0.715103	7.5337	-10.867	7.02e-26	4.64e-25	47.5825	down
AZU1	-0.715287	10.3697	-7.23801	1e-12	2.93e-12	17.6822	down
ANXA3	-0.716034	9.80802	-7.37747	3.77e-13	1.13e-12	18.6415	down
TOP2A	-0.718878	9.68543	-10.1933	4e-23	2.25e-22	41.2986	down
SMIM1	-0.719795	8.20975	-14.7976	2.36e-44	4.23e-43	89.8138	down
OLIG1	-0.720939	6.26839	-12.3541	2.04e-32	1.95e-31	62.5072	down
GPR84	-0.721725	7.66302	-11.6787	2.25e-29	1.82e-28	55.5562	down
PBK	-0.722225	8.18949	-10.8073	1.25e-25	8.12e-25	47.013	down
IGHM	-0.72415	8.803	-7.05029	3.64e-12	1.02e-11	16.4166	down
MYBPC1	-0.724634	6.13421	-4.71994	2.75e-06	4.81e-06	3.2575	down
H1F0	-0.726416	10.4125	-13.2479	1.27e-36	1.55e-35	72.1215	down
CFP	-0.726428	8.97613	-12.7232	3.96e-34	4.17e-33	66.4221	down
P2RY14	-0.726884	5.74842	-13.4392	1.51e-37	1.93e-36	74.2369	down
PROK2	-0.729988	8.57162	-8.78274	8.39e-18	3.47e-17	29.1883	down
CMTM2	-0.730556	8.94464	-12.064	4.28e-31	3.79e-30	59.4876	down
DEPDC1B	-0.73126	7.96157	-11.1521	4.37e-27	3.09e-26	50.3343	down
PRKAR2B	-0.731585	10.3162	-9.28986	1.21e-19	5.62e-19	33.373	down
FCER1A	-0.732084	7.12945	-11.6503	3.01e-29	2.41e-28	55.2695	down
CLEC11A	-0.732118	8.37777	-16.315	2.12e-52	5.5e-51	108.246	down
LCN2	-0.73331	12.0267	-7.87962	9.8e-15	3.28e-14	22.2284	down
PQLC1	-0.733601	9.13571	-19.5172	1.26e-70	7.26e-69	150.021	down
LMNB1	-0.739351	8.72631	-10.0854	1.07e-22	5.92e-22	40.3211	down
E2F8	-0.740805	8.52091	-11.437	2.58e-28	1.96e-27	53.1373	down
PLA2G7	-0.741202	7.06908	-10.9201	4.2e-26	2.81e-25	48.0907	down
GPR146	-0.742428	7.18572	-16.4654	3.2e-53	8.62e-52	110.127	down
KIF18B	-0.743764	8.93839	-13.8273	1.89e-39	2.67e-38	78.5908	down
GCLM	-0.744717	8.71599	-11.391	4.09e-28	3.07e-27	52.6815	down
FNBP1L	-0.746101	7.28106	-14.0305	1.85e-40	2.76e-39	80.9016	down
S100A12	-0.746365	12.5415	-9.23305	1.96e-19	9.02e-19	32.8945	down
ATP1B2	-0.747345	7.53351	-17.4787	7.55e-59	2.68e-57	123.022	down
IGFBP2	-0.747434	7.79697	-13.7903	2.88e-39	4.03e-38	78.1724	down
GMPR	-0.747957	9.42821	-14.7493	4.2e-44	7.46e-43	89.2437	down
RNASE2	-0.748374	11.8631	-7.1448	1.91e-12	5.46e-12	17.0501	down
FKBP1B	-0.750338	7.34719	-16.2391	5.48e-52	1.39e-50	107.3	down
NINJ2	-0.750718	8.40922	-15.8798	4.77e-50	1.1e-48	102.857	down
PSTPIP2	-0.750918	8.73978	-11.8027	6.36e-30	5.29e-29	56.8114	down
OIP5	-0.751151	8.11627	-12.9431	3.64e-35	4.08e-34	68.7912	down
SLPI	-0.751505	9.95922	-14.1426	5.08e-41	7.72e-40	82.1864	down
CEACAM8	-0.752049	11.4468	-7.81432	1.59e-14	5.27e-14	21.7503	down
CTBP2	-0.752263	8.30679	-20.9823	2.13e-79	1.83e-77	170.138	down
TMIGD3	-0.752767	6.82772	-12.1915	1.13e-31	1.03e-30	60.8088	down
MYL1	-0.753892	6.61833	-4.53479	6.58e-06	1.11e-05	2.422	down
EIF1AY	-0.754226	7.5559	-3.71055	0.000219965	0.000326837	-0.907671	down
POLE2	-0.75473	8.64363	-14.2692	1.17e-41	1.85e-40	83.6441	down
CD36	-0.755986	10.534	-14.6365	1.59e-43	2.73e-42	87.9186	down
VPREB1	-0.756732	6.12891	-8.88328	3.68e-18	1.55e-17	30.0024	down
LILRB2	-0.757829	8.25614	-12.8018	1.69e-34	1.81e-33	67.266	down
TMOD1	-0.758364	8.56407	-16.984	4.42e-56	1.39e-54	116.678	down
SLC10A4	-0.759277	5.55187	-10.4039	5.69e-24	3.37e-23	43.2293	down
CTSG	-0.759572	12.205	-9.55147	1.26e-20	6.2e-20	35.6069	down
PRAM1	-0.761178	8.34666	-12.0604	4.44e-31	3.93e-30	59.4508	down
TUBB2A	-0.76122	9.30722	-9.55656	1.21e-20	5.94e-20	35.651	down
MGAM	-0.761616	8.84999	-8.51166	7.47e-17	2.89e-16	27.032	down
TANGO2	-0.762971	9.94731	-16.0123	9.25e-51	2.23e-49	104.489	down
CNRIP1	-0.763269	8.81799	-18.5858	3.55e-65	1.64e-63	137.526	down
ADIPOQ	-0.763462	8.00742	-8.20339	8.38e-16	3.02e-15	24.6494	down
CLEC12A	-0.763475	7.08661	-12.8219	1.36e-34	1.47e-33	67.4823	down
CA2	-0.764274	12.0776	-10.1854	4.3e-23	2.42e-22	41.2262	down
NEXN	-0.764459	6.98659	-10.5023	2.26e-24	1.36e-23	44.1424	down
LYL1	-0.766062	9.67627	-19.5565	7.39e-71	4.31e-69	150.553	down
GPAT3	-0.768213	7.68486	-12.5776	1.89e-33	1.92e-32	64.8685	down
ABCB10	-0.768386	10.8307	-11.3094	9.23e-28	6.79e-27	51.8751	down
FAM210B	-0.771153	9.83544	-15.897	3.85e-50	8.92e-49	103.069	down
KBTBD11	-0.771763	7.49245	-12.6462	9.07e-34	9.37e-33	65.5987	down
SGO2	-0.774088	8.20015	-14.3246	6.16e-42	9.84e-41	84.2835	down
LILRA5	-0.776553	7.34786	-10.9167	4.34e-26	2.9e-25	48.0584	down
NUSAP1	-0.779654	10.1259	-13.2879	8.18e-37	1.01e-35	72.5618	down
FHL2	-0.781066	8.94528	-18.3664	6.58e-64	2.91e-62	134.62	down
TMEM71	-0.781567	8.46897	-10.8295	1.01e-25	6.59e-25	47.2253	down
SIGLEC5	-0.784612	9.22961	-11.5075	1.27e-28	9.8e-28	53.8392	down
COMP	-0.784948	7.02013	-6.39551	2.61e-10	6.38e-10	12.2363	down
TSPAN5	-0.792015	8.8312	-15.5967	1.55e-48	3.36e-47	99.3943	down
BPGM	-0.792821	10.3875	-11.8712	3.15e-30	2.66e-29	57.5083	down
CD24	-0.793695	10.9143	-10.5945	9.48e-25	5.84e-24	45.0038	down
CFD	-0.79397	9.4356	-14.565	3.7e-43	6.24e-42	87.0806	down
HP	-0.795062	8.86324	-11.3229	8.07e-28	5.95e-27	52.0082	down
HACD1	-0.796663	6.87494	-17.7903	1.3e-60	4.93e-59	127.063	down
MS4A3	-0.797223	10.7717	-7.843	1.29e-14	4.28e-14	21.9598	down
BBOF1	-0.797669	7.67345	-17.2415	1.62e-57	5.41e-56	119.969	down
NMU	-0.798275	7.31648	-10.4277	4.55e-24	2.7e-23	43.4496	down
SMIM5	-0.799569	8.93563	-16.8955	1.37e-55	4.2e-54	115.552	down
GYPE	-0.799573	8.20123	-11.1025	7.1e-27	4.98e-26	49.8522	down
ERMAP	-0.80006	8.05528	-12.3154	3.07e-32	2.92e-31	62.1015	down
FAM83D	-0.800864	8.73231	-11.9582	1.28e-30	1.11e-29	58.3986	down
TRAK2	-0.801404	10.2933	-14.8885	8.02e-45	1.47e-43	90.8888	down
TNS1	-0.8074	8.57834	-21.9248	3.77e-85	4.42e-83	183.332	down
KIF4A	-0.82227	8.32742	-14.2963	8.55e-42	1.36e-40	83.9572	down
TCN1	-0.82406	9.75162	-8.44832	1.23e-16	4.71e-16	26.5363	down
TTK	-0.824279	8.826	-12.2512	6.05e-32	5.63e-31	61.4302	down
CCNB1	-0.824585	8.35349	-12.8619	8.81e-35	9.64e-34	67.9136	down
CHI3L1	-0.82549	9.62855	-10.6763	4.36e-25	2.75e-24	45.7724	down
MOB1B	-0.829039	10.1007	-13.6902	8.99e-39	1.22e-37	77.0433	down
FCN1	-0.831252	10.8797	-9.69939	3.44e-21	1.74e-20	36.8923	down
LINC01133	-0.833353	6.46209	-18.0546	4.05e-62	1.62e-60	130.517	down
TAL1	-0.834165	8.83912	-18.4999	1.12e-64	5.07e-63	136.386	down
TRIM58	-0.836179	9.77503	-10.2848	1.72e-23	9.92e-23	42.1332	down
CEACAM6	-0.83895	10.9097	-9.07617	7.39e-19	3.27e-18	31.586	down
SEC14L4	-0.839635	7.7729	-17.5302	3.87e-59	1.39e-57	123.688	down
JAZF1	-0.840047	9.06362	-15.4146	1.43e-47	2.96e-46	97.1861	down
SLC4A1	-0.840458	11.2485	-12.3644	1.83e-32	1.76e-31	62.616	down
MNDA	-0.843708	11.586	-10.529	1.76e-24	1.07e-23	44.3907	down
AURKA	-0.848426	8.8881	-15.1365	4.12e-46	8.05e-45	93.8415	down
BLVRB	-0.850626	12.0855	-17.6983	4.33e-60	1.6e-58	125.867	down
ARG1	-0.855014	10.3217	-10.5232	1.86e-24	1.13e-23	44.3371	down
NCAPG	-0.858008	8.7299	-14.5142	6.71e-43	1.12e-41	86.4873	down
SLC25A37	-0.860319	10.7723	-13.7427	4.95e-39	6.84e-38	77.6354	down
CYP4F3	-0.860928	10.1516	-9.36683	6.25e-20	2.95e-19	34.025	down
DMTN	-0.866041	9.42338	-16.9174	1.04e-55	3.2e-54	115.831	down
KRT1	-0.867069	7.98876	-11.0622	1.05e-26	7.3e-26	49.4606	down
HBG2	-0.867856	11.9041	-8.84708	4.95e-18	2.07e-17	29.7083	down
RETN	-0.868349	9.67419	-11.728	1.36e-29	1.12e-28	56.0545	down
FECH	-0.868927	10.4166	-13.109	5.91e-36	6.88e-35	70.5978	down
SPA17	-0.87143	6.62517	-16.9747	4.98e-56	1.56e-54	116.56	down
SNCA	-0.873371	9.75121	-13.3901	2.62e-37	3.31e-36	73.6922	down
RHAG	-0.873987	9.61582	-11.4538	2.18e-28	1.66e-27	53.3047	down
EPX	-0.875453	9.41095	-10.5406	1.58e-24	9.61e-24	44.4994	down
SPTA1	-0.876113	10.8137	-9.91377	5.08e-22	2.7e-21	38.7834	down
SLC25A21	-0.877163	5.99603	-11.8133	5.7e-30	4.76e-29	56.9194	down
ORC6	-0.877565	8.82302	-15.6276	1.06e-48	2.32e-47	99.7701	down
NUF2	-0.882103	8.47512	-13.3297	5.14e-37	6.4e-36	73.0238	down
RBM38	-0.885862	9.46625	-15.8826	4.6e-50	1.06e-48	102.892	down
C17orf99	-0.886505	8.29524	-14.5643	3.73e-43	6.28e-42	87.0726	down
ALAS2	-0.888308	11.4434	-13.211	1.92e-36	2.3e-35	71.716	down
CAMP	-0.888951	12.2678	-10.2895	1.65e-23	9.51e-23	42.1765	down
HEMGN	-0.889078	11.0769	-10.2711	1.95e-23	1.12e-22	42.0076	down
ACKR1	-0.89317	8.47222	-16.9416	7.61e-56	2.36e-54	116.138	down
HMBS	-0.899192	11.3009	-14.9913	2.35e-45	4.41e-44	92.1091	down
CLEC5A	-0.900248	7.65174	-12.0713	3.97e-31	3.53e-30	59.5631	down
HBM	-0.907356	13.032	-13.2546	1.18e-36	1.44e-35	72.1951	down
CDC20	-0.909347	9.38542	-16.0487	5.88e-51	1.43e-49	104.939	down
RGL4	-0.911592	8.71661	-11.4871	1.56e-28	1.2e-27	53.636	down
S100P	-0.912254	11.1445	-10.5571	1.35e-24	8.26e-24	44.6533	down
COX7A1	-0.914883	8.0858	-9.64336	5.64e-21	2.82e-20	36.4036	down
HEPACAM2	-0.919917	7.26654	-12.6018	1.46e-33	1.49e-32	65.1255	down
OLFM4	-0.92423	10.4507	-7.66698	4.71e-14	1.51e-13	20.6843	down
RFESD	-0.924705	9.12449	-13.6865	9.37e-39	1.27e-37	77.0021	down
PDZK1IP1	-0.936299	8.07102	-13.6938	8.62e-39	1.18e-37	77.0842	down
SLC22A4	-0.950213	9.07894	-13.9486	4.74e-40	6.91e-39	79.9676	down
TESC	-0.953953	9.26122	-16.9329	8.51e-56	2.63e-54	116.027	down
HMOX1	-0.959707	10.2458	-15.4356	1.11e-47	2.31e-46	97.4398	down
ART4	-0.967672	7.2605	-16.0956	3.28e-51	8.06e-50	105.519	down
DLGAP5	-0.970436	9.17062	-12.9852	2.3e-35	2.6e-34	69.2487	down
CSTA	-0.971455	11.0494	-13.0325	1.37e-35	1.56e-34	69.7629	down
ANK1	-0.976491	9.66044	-17.7501	2.2e-60	8.27e-59	126.54	down
IGLL1	-0.977154	6.90352	-8.01214	3.62e-15	1.25e-14	23.2092	down
YPEL4	-0.984517	8.57194	-14.2452	1.55e-41	2.41e-40	83.3662	down
AHSP	-0.98952	12.602	-13.6691	1.14e-38	1.54e-37	76.8062	down
CLC	-0.99316	12.1995	-9.32546	8.92e-20	4.17e-19	33.674	down
GYPB	-0.996615	11.2763	-12.3507	2.12e-32	2.02e-31	62.472	down
RNASE3	-1.0019	11.6663	-9.7451	2.29e-21	1.17e-20	37.2928	down
ORM1	-1.00485	8.70896	-10.2174	3.21e-23	1.81e-22	41.5175	down
MFHAS1	-1.00489	8.76572	-18.2633	2.58e-63	1.08e-61	133.26	down
TSPO2	-1.00668	8.99787	-15.9252	2.72e-50	6.36e-49	103.415	down
MYL4	-1.0118	10.0478	-18.3108	1.38e-63	5.93e-62	133.885	down
SLC6A8	-1.02424	8.7468	-18.5261	7.87e-65	3.6e-63	136.733	down
GYPA	-1.02425	10.157	-12.1363	2.02e-31	1.82e-30	60.2356	down
NFE2	-1.02809	9.85274	-13.0704	9.03e-36	1.04e-34	70.1762	down
SELENBP1	-1.03186	10.2131	-15.0677	9.42e-46	1.8e-44	93.0189	down
PRG3	-1.03686	10.0642	-9.74114	2.38e-21	1.22e-20	37.2581	down
ANKRD9	-1.03802	8.78162	-20.2093	9.67e-75	6.63e-73	159.458	down
CTSE	-1.05216	9.37272	-17.358	3.6e-58	1.24e-56	121.466	down
SLC14A1	-1.05996	8.5684	-15.9645	1.67e-50	3.95e-49	103.899	down
EPB42	-1.0603	10.9022	-13.8771	1.07e-39	1.54e-38	79.1551	down
VSTM1	-1.07087	8.35689	-11.2294	2.04e-27	1.48e-26	51.0893	down
SLC22A16	-1.07772	9.11364	-15.3269	4.14e-47	8.45e-46	96.1269	down
CRISP3	-1.08369	10.3398	-10.41	5.37e-24	3.19e-23	43.2853	down
RHCE	-1.09475	9.74101	-13.2394	1.4e-36	1.7e-35	72.0278	down
RNF182	-1.12409	7.10318	-11.977	1.06e-30	9.17e-30	58.5919	down
HBQ1	-1.12552	9.32951	-18.8074	1.84e-66	8.92e-65	140.475	down
DNTT	-1.1256	6.96255	-11.5592	7.56e-29	5.89e-28	54.356	down
CA3	-1.13597	8.00741	-9.66501	4.66e-21	2.34e-20	36.5922	down
CPA3	-1.1378	8.21501	-14.8473	1.31e-44	2.38e-43	90.4006	down
KLF1	-1.14123	9.73046	-14.7437	4.48e-44	7.95e-43	89.1784	down
CR1L	-1.24147	8.43272	-16.1701	1.3e-51	3.25e-50	106.443	down
AKR1C3	-1.26669	9.0222	-20.2048	1.03e-74	7e-73	159.398	down
SOST	-1.37103	6.88556	-11.7338	1.29e-29	1.06e-28	56.1125	down
MIR137HG	-1.63655	6.26575	-6.89059	1.07e-11	2.89e-11	15.3633	down
