# Supplementary material for: An emerging prognosis prediction model for multiple myeloma: Hypoxia-immune related microenvironmental gene signature
Source: Front Oncol. 2022 Aug 30;12:992387. doi: 10.3389/fonc.2022.992387 (PMC9468480; doi:10.3389/fonc.2022.992387)
Supplement: Supplementary file 3 [file Table_2.xlsx]

## Sheet: Table S2 
gene	logFC	AveExpr	t	P.Value	adj.P.Val	B
EEF1D	1.46092	9.26132	17.7183	3.34e-60	2.6e-58	126.147	up
AMPD1	1.23115	7.11099	7.09983	2.6e-12	1.27e-11	16.7992	up
NBEA	1.13229	6.49093	11.1973	2.8e-27	3.99e-26	50.8189	up
DEPTOR	1.10482	7.86748	10.0532	1.44e-22	1.51e-21	40.0761	up
TNFRSF17	1.09145	9.3428	5.59171	3.01e-08	9.71e-08	7.66806	up
LSR	1.01828	7.0539	8.55321	5.36e-17	3.79e-16	27.4076	up
FCRL5	0.986064	6.74991	8.32503	3.26e-16	2.18e-15	25.6299	up
TBC1D27	0.975054	6.46282	12.7491	2.99e-34	6.31e-33	66.7381	up
UBE2QL1	0.958071	6.95411	8.13108	1.46e-15	9.36e-15	24.1511	up
PARM1	0.940177	7.59792	11.394	3.97e-28	5.9e-27	52.7533	up
CADPS2	0.927499	7.89089	8.13966	1.37e-15	8.78e-15	24.2159	up
BEX5	0.910879	7.22951	6.5684	8.75e-11	3.7e-10	13.3566	up
MZB1	0.905964	9.9811	6.48841	1.46e-10	6.01e-10	12.8594	up
CTHRC1	0.902253	8.21498	5.51473	4.61e-08	1.46e-07	7.25566	up
RASSF6	0.887295	5.62379	6.2325	7.15e-10	2.76e-09	11.3058	up
ESRRG	0.879808	5.63098	9.51653	1.71e-20	1.56e-19	35.3525	up
POSTN	0.878814	6.73097	8.10208	1.82e-15	1.16e-14	23.9326	up
CPNE5	0.877013	7.49986	9.65829	4.94e-21	4.66e-20	36.5802	up
ANKRD36BP2	0.870378	7.65248	4.88998	1.2e-06	3.2e-06	4.10725	up
BMP6	0.867197	7.89521	6.19578	8.95e-10	3.42e-09	11.0875	up
SH2B2	0.86654	8.04263	12.6301	1.08e-33	2.22e-32	65.466	up
HLA-DOB	0.865123	8.51356	7.16286	1.69e-12	8.39e-12	17.2233	up
TMEM178A	0.863403	5.26375	12.5863	1.73e-33	3.5e-32	64.9996	up
FAM133A	0.862015	5.60424	7.77827	2.08e-14	1.22e-13	21.5382	up
TXNDC11	0.860187	8.08263	9.35653	6.83e-20	5.95e-19	33.9847	up
ASS1	0.854198	7.42063	8.21919	7.41e-16	4.83e-15	24.8192	up
NEB	0.844419	6.82997	6.62402	6.12e-11	2.63e-10	13.7056	up
GRAMD1C	0.824254	5.32798	7.60524	7.38e-14	4.13e-13	20.2935	up
FBXO16	0.824088	5.48138	11.0632	1.04e-26	1.44e-25	49.5139	up
PRSS16	0.813836	5.50439	10.0076	2.18e-22	2.26e-21	39.667	up
SDC1	0.812601	9.16121	6.39815	2.57e-10	1.03e-09	12.3049	up
LAX1	0.808633	8.31312	6.84144	1.48e-11	6.77e-11	15.0953	up
GPRC5D	0.803913	7.60006	7.70265	3.63e-14	2.08e-13	20.9912	up
ROBO1	0.789794	6.4822	9.05001	9.2e-19	7.45e-18	31.4174	up
ZDBF2	0.787476	4.91378	10.5986	9.12e-25	1.1e-23	45.0863	up
LAMP3	0.786979	7.31633	5.73139	1.37e-08	4.61e-08	8.42991	up
GOLGA8A	0.786514	9.61668	7.88559	9.37e-15	5.66e-14	22.3224	up
CCDC110	0.781515	4.88938	9.49678	2.03e-20	1.84e-19	35.1827	up
EML6	0.780378	6.03213	9.84737	9.22e-22	9.18e-21	38.2402	up
KCNN3	0.777353	6.0644	12.3753	1.63e-32	3.18e-31	62.7694	up
SPAG4	0.774937	7.42315	5.23205	2.1e-07	6.16e-07	5.78713	up
C1orf132	0.773882	8.53391	7.53734	1.21e-13	6.64e-13	19.8117	up
PNOC	0.771796	7.58968	8.77975	8.59e-18	6.53e-17	29.2126	up
DERL3	0.770692	8.11348	7.6392	5.77e-14	3.26e-13	20.5359	up
COL15A1	0.764747	7.66223	7.01935	4.49e-12	2.15e-11	16.2625	up
CDH13	0.756948	5.4779	8.50652	7.78e-17	5.45e-16	27.0405	up
GAS2	0.756582	5.58738	4.73973	2.5e-06	6.43e-06	3.40335	up
DFNB59	0.754046	4.93945	15.6009	1.47e-48	6.28e-47	99.4743	up
WNT5A	0.752792	5.84489	5.19158	2.6e-07	7.5e-07	5.5828	up
CCND1	0.751076	7.25147	5.97303	3.39e-09	1.22e-08	9.78901	up
KISS1R	0.75024	5.24753	7.86254	1.11e-14	6.7e-14	22.1531	up
PGGHG	0.747295	7.46336	12.2125	9.08e-32	1.69e-30	61.0673	up
SLAMF7	0.747275	8.52799	6.61299	6.57e-11	2.81e-10	13.6362	up
MYL2	0.747112	6.75802	3.2051	0.00139942	0.00242679	-2.57418	up
HEY2	0.746188	6.5629	10.3886	6.56e-24	7.47e-23	43.1332	up
MTUS1	0.737956	6.61429	11.0231	1.54e-26	2.11e-25	49.1262	up
C11orf80	0.736181	6.90617	9.01858	1.2e-18	9.64e-18	31.1581	up
LAMC1	0.731871	8.53492	11.4144	3.24e-28	4.84e-27	52.955	up
2022-09-10	0.730788	6.03105	7.80626	1.69e-14	1e-13	21.7418	up
ARX	0.730174	4.71293	7.70022	3.69e-14	2.12e-13	20.9737	up
PRDM1	0.727804	8.08893	7.26772	8.15e-13	4.15e-12	17.9364	up
PLPP5	0.724173	8.1743	7.26441	8.33e-13	4.24e-12	17.9138	up
BMP8B	0.724044	6.57351	10.8222	1.08e-25	1.38e-24	47.1989	up
MT-ND5	0.721494	11.2603	9.72144	2.83e-21	2.72e-20	37.1317	up
UGT8	0.719871	4.48634	8.86181	4.39e-18	3.39e-17	29.8761	up
PTPRK	0.713443	7.28786	8.67177	2.07e-17	1.52e-16	28.3473	up
SYNM	0.712695	7.3121	7.21344	1.19e-12	5.98e-12	17.5662	up
PTPRG	0.712628	6.31433	11.9053	2.22e-30	3.77e-29	57.8977	up
ZNF827	0.71	6.38756	14.0868	9.68e-41	2.8e-39	81.5801	up
MSANTD2	0.709559	6.68965	11.8647	3.36e-30	5.65e-29	57.4838	up
KIF21A	0.707117	5.28895	9.67094	4.42e-21	4.19e-20	36.6904	up
ATP8B2	0.706941	8.16747	10.7578	2e-25	2.52e-24	46.5866	up
COL4A4	0.706478	5.08205	11.7365	1.25e-29	2.04e-28	56.1817	up
CAV1	0.699337	9.42827	9.07903	7.21e-19	5.88e-18	31.6574	up
MANEAL	0.695512	5.92243	10.2003	3.75e-23	4.07e-22	41.4075	up
BEX2	0.695074	7.84031	6.46133	1.73e-10	7.08e-10	12.6923	up
UGT2B17	0.692725	5.42337	4.51539	7.19e-06	1.74e-05	2.3912	up
ASPN	0.691423	6.77588	5.09619	4.25e-07	1.2e-06	5.10711	up
CFAP44	0.686361	5.17856	11.4476	2.32e-28	3.49e-27	53.2848	up
ALDH1L2	0.681324	5.24355	10.6336	6.55e-25	8e-24	45.4145	up
POU2AF1	0.680928	9.42176	7.66168	4.9e-14	2.78e-13	20.6969	up
FCRLB	0.678221	6.81392	6.77715	2.26e-11	1.02e-10	14.6802	up
ERN1	0.677331	7.33908	9.90881	5.31e-22	5.38e-21	38.7852	up
PERP	0.677136	5.6715	6.51549	1.23e-10	5.1e-10	13.0271	up
LYPD6B	0.675453	6.3021	7.65749	5.05e-14	2.87e-13	20.6668	up
FCRLA	0.672895	6.8717	4.6994	3.03e-06	7.7e-06	3.21794	up
TNFRSF13B	0.670551	7.03142	9.39086	5.09e-20	4.47e-19	34.2766	up
FAM69A	0.664714	7.49629	6.44925	1.86e-10	7.61e-10	12.6179	up
NDNF	0.662744	7.64678	6.10295	1.57e-09	5.84e-09	10.5411	up
LINC00525	0.661278	5.49143	5.55847	3.62e-08	1.16e-07	7.48935	up
AIM2	0.657426	7.98183	6.65955	4.87e-11	2.11e-10	13.9299	up
EDNRB	0.656229	7.06049	4.28744	2.01e-05	4.57e-05	1.41079	up
CFL2	0.653033	7.38926	7.4061	3.08e-13	1.63e-12	18.8914	up
FIBIN	0.652962	5.88299	7.242	9.74e-13	4.93e-12	17.7607	up
ASNS	0.652822	8.95767	6.90841	9.47e-12	4.4e-11	15.5315	up
COL16A1	0.652141	7.17945	9.12526	4.89e-19	4.03e-18	32.0411	up
ARMC2	0.651727	5.69735	7.35593	4.39e-13	2.29e-12	18.5434	up
NT5DC2	0.650857	6.65446	9.46804	2.61e-20	2.34e-19	34.936	up
TRIM55	0.648488	4.56884	9.8718	7.41e-22	7.43e-21	38.4566	up
KCNMB2	0.64522	3.97011	6.68122	4.23e-11	1.84e-10	14.0673	up
UCHL1	0.643292	7.19618	4.90915	1.09e-06	2.93e-06	4.19857	up
IQCH-AS1	0.640353	7.09448	12.2297	7.58e-32	1.42e-30	61.2465	up
SELENOM	0.640099	7.91158	6.23948	6.85e-10	2.64e-09	11.3474	up
DDIT4	0.639378	9.56323	5.61654	2.62e-08	8.52e-08	7.80221	up
SPATS2	0.638199	6.87238	10.3026	1.46e-23	1.62e-22	42.3416	up
COL24A1	0.637893	4.59832	10.0406	1.62e-22	1.69e-21	39.9629	up
UAP1	0.637417	9.63354	6.82454	1.65e-11	7.54e-11	14.9858	up
SLN	0.636305	6.62826	3.70697	0.000223044	0.000439028	-0.865045	up
NAP1L2	0.63533	5.32989	6.06622	1.95e-09	7.21e-09	10.3269	up
MYH1	0.634628	5.38759	2.79788	0.00525768	0.0083062	-3.78266	up
TJP1	0.634244	7.82829	9.93415	4.23e-22	4.33e-21	39.0108	up
SLC35F2	0.633415	6.89748	9.38267	5.46e-20	4.79e-19	34.2069	up
MYO6	0.633107	6.74354	9.04005	1e-18	8.09e-18	31.3351	up
SETBP1	0.630155	7.3411	9.584	9.49e-21	8.79e-20	35.935	up
BICD1	0.628538	6.13962	12.6504	8.68e-34	1.79e-32	65.682	up
TMEM200A	0.628417	5.41274	7.12576	2.17e-12	1.07e-11	16.9733	up
NT5C3B	0.6279	8.23122	12.9228	4.54e-35	9.94e-34	68.6099	up
CD200	0.627789	7.51597	6.52721	1.14e-10	4.76e-10	13.0998	up
DNAJC1	0.627689	10.01	8.08264	2.12e-15	1.34e-14	23.7865	up
ZBTB20	0.627409	7.58651	11.1708	3.63e-27	5.15e-26	50.5595	up
PDLIM3	0.626722	5.43536	8.35702	2.53e-16	1.71e-15	25.8767	up
C11orf24	0.625653	8.20868	11.7674	9.12e-30	1.5e-28	56.4947	up
UNC13B	0.625595	7.56929	10.0899	1.03e-22	1.09e-21	40.4073	up
ALDH8A1	0.624387	4.39548	11.4456	2.37e-28	3.56e-27	53.2653	up
DENND5B	0.622667	5.4648	9.54765	1.3e-20	1.2e-19	35.6208	up
OR7E14P	0.620654	4.56992	7.50522	1.52e-13	8.26e-13	19.5852	up
FAM149A	0.6187	5.35578	10.9524	3.07e-26	4.1e-25	48.4445	up
CADM1	0.616152	7.76011	6.04125	2.27e-09	8.31e-09	10.182	up
MLLT3	0.614837	6.57844	8.0065	3.78e-15	2.35e-14	23.217	up
MAP4K3	0.614501	6.85905	7.51605	1.4e-13	7.66e-13	19.6615	up
RAPGEF4	0.612246	5.3306	6.71226	3.46e-11	1.52e-10	14.2647	up
PODXL	0.611898	8.13972	9.4536	2.96e-20	2.64e-19	34.8123	up
CAND2	0.608839	6.58752	9.0495	9.24e-19	7.48e-18	31.4132	up
ANKDD1A	0.608499	5.66939	11.0585	1.09e-26	1.51e-25	49.4683	up
EIF2AK3	0.608184	9.16481	6.0637	1.98e-09	7.31e-09	10.3123	up
WFS1	0.602945	7.30727	10.8335	9.69e-26	1.25e-24	47.3068	up
TUFT1	0.599649	6.39658	8.87056	4.08e-18	3.16e-17	29.9472	up
APLNR	0.599644	7.88172	9.31905	9.43e-20	8.12e-19	33.667	up
ZNF432	0.598447	7.36058	10.097	9.66e-23	1.03e-21	40.4709	up
WDR64	0.595319	5.58102	9.10505	5.8e-19	4.75e-18	31.8732	up
SSR3	0.595084	8.30203	7.05011	3.65e-12	1.76e-11	16.4669	up
ZBTB38	0.594308	7.53752	8.37071	2.28e-16	1.54e-15	25.9825	up
LINC00582	0.593852	6.72881	7.73206	2.92e-14	1.7e-13	21.2034	up
ACTA1	0.5919	6.52924	2.45993	0.0140901	0.020687	-4.6632	up
COL3A1	0.591212	9.96865	4.97628	7.81e-07	2.14e-06	4.52094	up
KAT2A	0.590535	8.01745	16.811	4.02e-55	2.39e-53	114.506	up
PRR15	0.589599	5.33461	5.82091	8.23e-09	2.83e-08	8.92734	up
RAB36	0.58873	6.33171	9.58859	9.12e-21	8.46e-20	35.9747	up
HOMER1	0.588499	5.59374	5.88195	5.78e-09	2.02e-08	9.27062	up
OGN	0.587875	5.02383	5.46745	5.97e-08	1.86e-07	7.005	up
PHGDH	0.587774	7.3612	9.77905	1.7e-21	1.66e-20	37.6374	up
LPIN1	0.587184	8.16686	10.1481	6.06e-23	6.49e-22	40.9331	up
ZNF275	0.58652	7.88316	7.09784	2.63e-12	1.29e-11	16.7859	up
PREB	0.585876	8.58655	10.4028	5.75e-24	6.57e-23	43.2642	up
SYVN1	0.584327	8.18354	8.23988	6.32e-16	4.13e-15	24.977	up
DNAJC10	0.582914	6.87915	7.61445	6.91e-14	3.88e-13	20.3591	up
ZC2HC1A	0.581551	5.64406	12.9966	2.03e-35	4.52e-34	69.4097	up
TTLL7	0.578628	5.239	11.3365	7.05e-28	1.03e-26	52.1849	up
RHOQ	0.577444	10.3554	8.10707	1.76e-15	1.12e-14	23.9701	up
MCC	0.576812	7.12501	8.02029	3.4e-15	2.12e-14	23.3198	up
SLCO2A1	0.57533	6.98163	9.96325	3.25e-22	3.35e-21	39.2703	up
HEY1	0.573105	7.47799	9.97086	3.04e-22	3.14e-21	39.3383	up
GSDMB	0.573055	6.9597	9.34615	7.47e-20	6.48e-19	33.8966	up
THEM4	0.571654	7.04536	11.8918	2.55e-30	4.32e-29	57.7597	up
SLCO5A1	0.570896	5.27662	7.98404	4.47e-15	2.77e-14	23.0499	up
FBLN2	0.570853	6.94607	8.95945	1.96e-18	1.55e-17	30.6724	up
LINC00888	0.570078	7.15343	8.8687	4.14e-18	3.21e-17	29.9321	up
PDE4DIP	0.567851	6.55999	8.23819	6.4e-16	4.18e-15	24.9641	up
PGM3	0.564765	6.66033	8.96814	1.82e-18	1.45e-17	30.7436	up
OSBPL10	0.564678	6.26463	8.35067	2.66e-16	1.8e-15	25.8276	up
SEC11C	0.563913	8.00905	6.55951	9.26e-11	3.91e-10	13.301	up
CDKN1A	0.563787	9.10749	8.01639	3.5e-15	2.18e-14	23.2907	up
COL4A2	0.563596	6.96658	8.05772	2.56e-15	1.61e-14	23.5995	up
MEF2C	0.56358	8.6792	8.90682	3.03e-18	2.37e-17	30.2423	up
JUN	0.562352	7.29903	5.94736	3.95e-09	1.41e-08	9.64218	up
CRYBG3	0.559393	7.54035	9.47017	2.56e-20	2.29e-19	34.9543	up
NFE2L1	0.558056	8.82145	9.9208	4.77e-22	4.86e-21	38.8919	up
EYA2	0.554827	5.67336	6.97756	5.96e-12	2.81e-11	15.9859	up
MYH3	0.553083	5.21711	8.46869	1.05e-16	7.28e-16	26.7444	up
COX6A2	0.553036	5.57085	4.94897	8.96e-07	2.43e-06	4.38929	up
PRDM5	0.552984	5.41586	7.83368	1.38e-14	8.22e-14	21.9419	up
PTP4A3	0.551237	7.25959	6.57678	8.29e-11	3.51e-10	13.409	up
PSAT1	0.550917	7.54071	6.26203	5.97e-10	2.32e-09	11.4821	up
ABCA5	0.548855	6.79763	7.73509	2.86e-14	1.67e-13	21.2253	up
STXBP6	0.548486	4.88502	10.6688	4.68e-25	5.78e-24	45.7461	up
TMEM117	0.548302	5.90192	11.6988	1.84e-29	2.97e-28	55.8003	up
MAP1B	0.54766	6.78705	7.29432	6.76e-13	3.47e-12	18.1188	up
LTBP3	0.546864	7.69982	11.4736	1.79e-28	2.71e-27	53.543	up
LRRC17	0.54653	5.92196	8.32055	3.37e-16	2.25e-15	25.5954	up
SEL1L	0.546491	7.42606	6.83533	1.54e-11	7.04e-11	15.0558	up
TBC1D9	0.545877	8.6124	5.82319	8.12e-09	2.79e-08	8.94011	up
TAF4B	0.545813	6.99818	8.99452	1.46e-18	1.17e-17	30.9601	up
DMRT2	0.545304	4.48728	6.12227	1.4e-09	5.24e-09	10.6541	up
C15orf65	0.544911	6.15349	7.64989	5.34e-14	3.02e-13	20.6124	up
QTRT1	0.544794	7.63922	11.8501	3.91e-30	6.54e-29	57.3343	up
MORC4	0.544537	6.11037	9.45531	2.91e-20	2.6e-19	34.827	up
DICER1-AS1	0.543644	6.02671	10.9838	2.26e-26	3.04e-25	48.7472	up
GLT8D1	0.542228	8.8169	9.7536	2.13e-21	2.06e-20	37.4137	up
TIMM13	0.541989	6.95142	10.3748	7.46e-24	8.45e-23	43.0053	up
MAGI2	0.541671	5.19429	7.84227	1.29e-14	7.74e-14	22.0047	up
PALD1	0.541584	6.97119	9.92674	4.52e-22	4.61e-21	38.9447	up
RFPL3S	0.541529	4.20309	9.10859	5.63e-19	4.62e-18	31.9026	up
COL4A1	0.541383	8.70102	7.19628	1.34e-12	6.7e-12	17.4497	up
ANO5	0.541219	6.03976	5.68875	1.75e-08	5.8e-08	8.19549	up
ARMCX2	0.540212	7.46439	7.03202	4.12e-12	1.98e-11	16.3466	up
PCBP4	0.539107	6.93497	12.7245	3.9e-34	8.2e-33	66.4748	up
CXXC4	0.536675	5.38456	10.9868	2.2e-26	2.96e-25	48.7762	up
HOOK2	0.536087	7.1483	13.143	4.06e-36	9.41e-35	71.0073	up
PPFIBP2	0.535837	6.87755	9.25418	1.64e-19	1.39e-18	33.1196	up
FBXW7	0.535492	8.10437	7.62374	6.45e-14	3.63e-13	20.4254	up
SYT1	0.535266	4.69593	7.06077	3.39e-12	1.64e-11	16.538	up
NES	0.534021	6.40581	10.1476	6.08e-23	6.51e-22	40.9292	up
PIM2	0.533971	8.66407	5.47257	5.81e-08	1.81e-07	7.03204	up
P3H4	0.533656	6.30869	10.5853	1.03e-24	1.25e-23	44.9616	up
LINC01023	0.53214	5.88674	12.5066	4.04e-33	8.06e-32	64.1542	up
ZNF593	0.53209	7.69252	10.1721	4.86e-23	5.23e-22	41.1507	up
RRBP1	0.531738	7.96961	8.35192	2.64e-16	1.78e-15	25.8373	up
NOL4	0.530705	4.86249	4.86882	1.33e-06	3.54e-06	4.00687	up
RBFOX2	0.530633	7.17997	12.1793	1.29e-31	2.36e-30	60.7223	up
ZNF215	0.529957	6.1038	9.66754	4.56e-21	4.31e-20	36.6608	up
PDIA4	0.529608	9.13855	7.52036	1.36e-13	7.44e-13	19.6919	up
ACBD3	0.528689	8.44739	10.6465	5.79e-25	7.1e-24	45.5356	up
SRM	0.528628	8.17552	8.33832	2.93e-16	1.97e-15	25.7323	up
CAMSAP2	0.527593	6.342	11.5295	1.02e-28	1.57e-27	54.1002	up
SMPX	0.527055	5.33617	4.02675	6.15e-05	0.000131038	0.349321	up
FCGR2B	0.526691	8.07287	4.64573	3.91e-06	9.8e-06	2.97356	up
ENO2	0.524806	6.78836	8.28156	4.57e-16	3.03e-15	25.2959	up
STAP1	0.522959	6.73431	4.50092	7.69e-06	1.85e-05	2.32754	up
PDK1	0.522424	6.69433	5.74779	1.25e-08	4.22e-08	8.52051	up
LNP1	0.522094	7.08413	11.2206	2.22e-27	3.18e-26	51.0468	up
MYL1	0.521757	6.61833	2.4239	0.0155582	0.0226716	-4.75051	up
MAP2	0.521534	5.32353	9.41056	4.29e-20	3.79e-19	34.4445	up
ERMN	0.520259	4.34945	10.4444	3.9e-24	4.51e-23	43.6488	up
TCF4	0.519318	8.64852	7.86701	1.08e-14	6.49e-14	22.1859	up
CRELD2	0.519072	9.96654	6.73639	2.95e-11	1.31e-10	14.4188	up
CD180	0.5188	7.30999	8.77603	8.86e-18	6.72e-17	29.1826	up
HMCN1	0.518244	4.74054	6.53041	1.11e-10	4.67e-10	13.1197	up
MEOX2	0.517412	4.7995	5.34607	1.15e-07	3.47e-07	6.37075	up
SRPRB	0.516643	8.2624	8.00815	3.73e-15	2.32e-14	23.2294	up
SLCO4A1	0.516637	6.80397	7.33758	4.99e-13	2.6e-12	18.4166	up
TTN	0.516113	5.5567	4.23578	2.52e-05	5.65e-05	1.19539	up
MYEOV	0.515825	6.70968	8.41135	1.65e-16	1.13e-15	26.2976	up
NEK8	0.515807	6.78462	11.9658	1.19e-30	2.06e-29	58.518	up
LAMA2	0.514443	5.18177	9.63558	6.04e-21	5.65e-20	36.3825	up
ITGB7	0.514223	7.91443	4.90658	1.11e-06	2.97e-06	4.18632	up
NFE2L3	0.513985	4.92998	6.79337	2.03e-11	9.18e-11	14.7846	up
KCNS3	0.513785	6.03732	4.36473	1.43e-05	3.3e-05	1.73778	up
STARD5	0.513685	7.111	7.64671	5.46e-14	3.09e-13	20.5896	up
SIL1	0.513628	8.56982	10.1982	3.82e-23	4.14e-22	41.3881	up
DPAGT1	0.512021	7.89364	9.91574	4.99e-22	5.07e-21	38.8469	up
NRG3	0.511986	5.00056	5.61595	2.63e-08	8.54e-08	7.79901	up
GFPT1	0.511516	7.12116	6.88248	1.13e-11	5.2e-11	15.3622	up
SLC41A2	0.510034	5.24507	10.9336	3.68e-26	4.9e-25	48.2641	up
MYF6	0.509855	5.75714	6.44726	1.89e-10	7.7e-10	12.6057	up
SH3BP5-AS1	0.509645	6.69656	10.083	1.1e-22	1.16e-21	40.345	up
CDK5RAP3	0.509553	9.62179	8.79554	7.55e-18	5.75e-17	29.3398	up
SEL1L3	0.508534	8.14061	4.78289	2.03e-06	5.28e-06	3.6034	up
HOMER3	0.507573	6.82954	7.05508	3.52e-12	1.7e-11	16.5001	up
STARD9	0.507114	5.96432	11.7689	8.98e-30	1.48e-28	56.5098	up
DUSP5	0.506669	8.22952	3.83563	0.000134296	0.000272549	-0.388122	up
TANC1	0.506667	5.9519	9.7462	2.27e-21	2.19e-20	37.3488	up
CHMP4C	0.505995	6.16043	7.87697	1e-14	6.03e-14	22.2591	up
APOC1P1	0.505801	7.94424	6.51401	1.24e-10	5.14e-10	13.0179	up
INHBE	0.5057	4.38184	6.19115	9.2e-10	3.51e-09	11.0601	up
OGT	0.505058	8.75071	8.40689	1.71e-16	1.17e-15	26.2629	up
DCBLD1	0.505029	6.01478	9.7483	2.23e-21	2.15e-20	37.3672	up
LINC01125	0.504916	5.5715	9.7886	1.56e-21	1.53e-20	37.7215	up
ACTA2	0.504599	9.05721	5.39419	8.88e-08	2.72e-07	6.62061	up
NOL3	0.502538	6.12999	14.9745	2.88e-45	1.05e-43	91.9404	up
TNNC1	0.502521	5.66459	2.66308	0.00788612	0.0120949	-4.14724	up
MYBPC2	0.502291	5.57439	3.371	0.000782014	0.00141418	-2.03596	up
MALAT1	0.501505	10.6907	4.86647	1.35e-06	3.58e-06	3.99573	up
RAPH1	0.500908	5.76496	9.29862	1.12e-19	9.63e-19	33.4943	up
RALGPS2	0.50064	5.68546	8.03069	3.14e-15	1.96e-14	23.3975	up
MINA	0.500541	6.97761	10.6694	4.66e-25	5.75e-24	45.752	up
FKBP2	0.500332	9.37146	5.91049	4.9e-09	1.73e-08	9.43227	up
TSPAN32	-0.50058	7.47935	-11.3962	3.88e-28	5.78e-27	52.7756	down
CTSW	-0.501239	7.75684	-8.65611	2.35e-17	1.72e-16	28.2226	down
ITLN1	-0.501376	5.8439	-8.37443	2.21e-16	1.5e-15	26.0113	down
SH2B3	-0.501462	9.79214	-12.4875	4.96e-33	9.8e-32	63.9522	down
NFIA	-0.502011	8.3542	-10.9706	2.57e-26	3.45e-25	48.6195	down
TSPAN14	-0.502995	8.74593	-15.3649	2.61e-47	1.04e-45	96.6148	down
NARF	-0.503317	8.65337	-11.118	6.1e-27	8.56e-26	50.0458	down
HIST1H3H	-0.503402	6.44585	-8.02068	3.39e-15	2.11e-14	23.3228	down
COL4A3BP	-0.503522	8.52241	-12.3232	2.83e-32	5.43e-31	62.2232	down
CCNF	-0.50419	7.30756	-11.3714	4.98e-28	7.34e-27	52.5293	down
MCM7	-0.504641	9.17326	-10.4101	5.37e-24	6.14e-23	43.3319	down
CEP76	-0.504805	7.27396	-9.09455	6.33e-19	5.18e-18	31.786	down
MPDU1	-0.505114	8.66336	-8.7591	1.02e-17	7.68e-17	29.0464	down
ZWILCH	-0.505395	7.57957	-11.4422	2.45e-28	3.68e-27	53.2308	down
LIMS1	-0.505719	10.3534	-8.61261	3.33e-17	2.4e-16	27.877	down
PTBP3	-0.505798	7.12352	-14.7801	2.91e-44	1.01e-42	89.6395	down
AP2S1	-0.506451	10.0696	-11.8037	6.29e-30	1.04e-28	56.8626	down
MDM1	-0.506891	7.02385	-11.8656	3.33e-30	5.6e-29	57.4926	down
MORC3	-0.508195	8.9503	-9.4933	2.09e-20	1.89e-19	35.1528	down
BLOC1S2	-0.508406	9.72902	-12.0519	4.86e-31	8.65e-30	59.4035	down
BEX4	-0.509063	7.72813	-6.40185	2.51e-10	1.01e-09	12.3275	down
HENMT1	-0.510474	8.44912	-16.1185	2.47e-51	1.21e-49	105.83	down
MFSD1	-0.511318	10.8204	-13.0943	6.95e-36	1.59e-34	70.4741	down
GLRX	-0.511323	9.89161	-13.6751	1.07e-38	2.78e-37	76.9094	down
TBPL1	-0.511404	9.45937	-10.2717	1.94e-23	2.13e-22	42.059	down
ILK	-0.511553	9.16088	-12.2333	7.3e-32	1.37e-30	61.2841	down
RNF10	-0.511743	9.27408	-11.6217	4.02e-29	6.32e-28	55.0236	down
UBAC2	-0.512105	8.42084	-14.8746	9.48e-45	3.37e-43	90.7551	down
MANBA	-0.512317	8.45542	-14.3657	3.82e-42	1.19e-40	84.7934	down
RSU1	-0.512701	9.18014	-11.4529	2.2e-28	3.31e-27	53.3378	down
TRAPPC1	-0.512818	7.37699	-8.55748	5.18e-17	3.67e-16	27.4412	down
CRHBP	-0.513148	6.55661	-8.26749	5.1e-16	3.37e-15	25.1881	down
ADD2	-0.513247	7.37378	-11.0423	1.28e-26	1.76e-25	49.3111	down
PXK	-0.513469	6.96896	-13.3732	3.16e-37	7.78e-36	73.5416	down
ASRGL1	-0.513525	7.76769	-14.8112	2.01e-44	7.04e-43	90.0066	down
SNRPF	-0.513722	9.81065	-10.7871	1.51e-25	1.92e-24	46.8648	down
GINS2	-0.513767	7.67093	-12.0746	3.84e-31	6.86e-30	59.6372	down
FGD3	-0.514036	7.53068	-15.419	1.35e-47	5.44e-46	97.269	down
PGK1	-0.515154	9.3522	-11.1342	5.2e-27	7.32e-26	50.2034	down
WNK1	-0.515452	8.92235	-11.2261	2.11e-27	3.02e-26	51.1	down
TANK	-0.515551	8.71521	-11.0159	1.66e-26	2.26e-25	49.0563	down
ADIPOQ	-0.515694	8.00742	-4.19928	2.95e-05	6.56e-05	1.04468	down
DEGS1	-0.515774	9.2369	-10.5923	9.68e-25	1.17e-23	45.0271	down
LGMN	-0.515862	9.83522	-7.93158	6.64e-15	4.06e-14	22.6613	down
RFC3	-0.515958	7.02048	-11.724	1.42e-29	2.31e-28	56.0551	down
SOX6	-0.516289	7.05653	-9.88471	6.6e-22	6.64e-21	38.5711	down
ARF5	-0.516405	9.33387	-12.9879	2.23e-35	4.97e-34	69.3153	down
GMCL1	-0.516505	8.25673	-10.7923	1.44e-25	1.83e-24	46.9141	down
ENDOD1	-0.516766	7.89385	-10.2479	2.42e-23	2.65e-22	41.841	down
CNIH4	-0.517219	8.05284	-13.4735	1.03e-37	2.61e-36	74.6548	down
SVBP	-0.517263	8.34222	-10.9317	3.75e-26	4.98e-25	48.246	down
LNPK	-0.517789	7.27314	-10.1829	4.4e-23	4.75e-22	41.249	down
MMP25	-0.517853	7.993	-12.352	2.09e-32	4.04e-31	62.5249	down
GSR	-0.518296	7.75824	-13.0689	9.19e-36	2.1e-34	70.1968	down
MTFR2	-0.518708	6.0333	-14.0479	1.51e-40	4.34e-39	81.1359	down
CD247	-0.518997	7.4103	-12.3294	2.65e-32	5.1e-31	62.288	down
IGLV3-1	-0.519026	7.94112	-4.07518	5.02e-05	0.000108496	0.541693	down
GIMAP7	-0.519341	8.50221	-8.69647	1.69e-17	1.26e-16	28.5445	down
CDC42EP3	-0.519347	8.37364	-12.9761	2.54e-35	5.62e-34	69.1869	down
MYH9	-0.519472	9.13499	-13.6253	1.87e-38	4.85e-37	76.3509	down
FCN2	-0.520205	4.95005	-7.79398	1.85e-14	1.09e-13	21.6524	down
METTL21A	-0.520288	7.28993	-11.9768	1.06e-30	1.84e-29	58.6301	down
NAMPT	-0.521042	8.56119	-7.03275	4.1e-12	1.97e-11	16.3514	down
TFR2	-0.521702	7.76037	-10.92	4.2e-26	5.57e-25	48.1336	down
WASF2	-0.522067	9.14697	-12.9857	2.28e-35	5.08e-34	69.2922	down
TMEM158	-0.522593	7.04483	-6.5661	8.88e-11	3.75e-10	13.3423	down
SH3BGRL	-0.522788	10.9223	-11.6649	2.59e-29	4.14e-28	55.4583	down
CTSL	-0.523129	9.95083	-10.698	3.55e-25	4.41e-24	46.0214	down
KIF26A	-0.523216	6.80055	-9.44394	3.21e-20	2.86e-19	34.7296	down
BLVRA	-0.523407	9.04845	-14.3158	6.82e-42	2.11e-40	84.2161	down
ERFE	-0.523465	8.50864	-5.73876	1.32e-08	4.43e-08	8.4706	down
SLF1	-0.524031	6.86495	-11.9536	1.35e-30	2.32e-29	58.3927	down
LIPA	-0.524113	10.412	-9.63569	6.03e-21	5.64e-20	36.3835	down
CDCA5	-0.524648	7.89045	-11.0178	1.63e-26	2.22e-25	49.0748	down
DNAJC5	-0.524975	7.95677	-15.2691	8.33e-47	3.23e-45	95.4616	down
SIPA1	-0.525531	8.28215	-13.1285	4.77e-36	1.1e-34	70.848	down
TUBA1B	-0.525544	13.2062	-14.2993	8.27e-42	2.55e-40	84.0252	down
KIF21B	-0.525545	8.13069	-9.57516	1.03e-20	9.48e-20	35.8585	down
LITAF	-0.525758	9.83799	-11.5984	5.09e-29	7.95e-28	54.7901	down
EPB41	-0.5263	7.18434	-11.2892	1.13e-27	1.64e-26	51.7189	down
RXRA	-0.526516	8.06446	-14.3818	3.16e-42	9.93e-41	84.9805	down
CCR5	-0.527176	8.31858	-8.25854	5.47e-16	3.59e-15	25.1196	down
PTGS1	-0.527895	7.53327	-13.1647	3.2e-36	7.46e-35	71.2444	down
GNG2	-0.527913	7.31145	-19.0695	5.42e-68	5.55e-66	143.998	down
POLE3	-0.528373	9.24875	-8.74882	1.11e-17	8.32e-17	28.9638	down
BIN2	-0.528491	9.06877	-13.0367	1.31e-35	2.95e-34	69.8466	down
BATF	-0.528495	7.34776	-13.3635	3.53e-37	8.65e-36	73.4343	down
SCP2	-0.528644	9.90949	-8.95995	1.95e-18	1.55e-17	30.6765	down
CEBPB	-0.529524	10.9293	-12.9839	2.33e-35	5.17e-34	69.2722	down
PIK3R5	-0.52967	7.24406	-17.4843	7.02e-59	5.17e-57	123.117	down
RAB20	-0.529987	8.77497	-12.3923	1.36e-32	2.67e-31	62.9484	down
ZEB2	-0.530028	6.79023	-12.7752	2.26e-34	4.79e-33	67.0177	down
HK2	-0.530293	6.46494	-9.90143	5.68e-22	5.74e-21	38.7196	down
CXCR4	-0.530416	10.2851	-6.86559	1.26e-11	5.8e-11	15.2522	down
YBX3	-0.530752	11.4953	-9.67228	4.37e-21	4.14e-20	36.7021	down
CDC45	-0.531145	7.06856	-11.2624	1.47e-27	2.13e-26	51.4556	down
FAM19A2	-0.531743	5.65552	-11.3638	5.37e-28	7.9e-27	52.455	down
CDC6	-0.532705	6.5954	-8.41892	1.56e-16	1.07e-15	26.3564	down
KATNA1	-0.532752	7.67568	-12.3676	1.77e-32	3.44e-31	62.6891	down
STX11	-0.53289	6.0462	-12.1628	1.53e-31	2.79e-30	60.5508	down
FAM65C	-0.532934	8.1549	-8.5542	5.32e-17	3.76e-16	27.4154	down
AP1S2	-0.533555	9.61939	-12.5646	2.18e-33	4.4e-32	64.7692	down
RBPMS2	-0.533886	7.6429	-11.3735	4.87e-28	7.2e-27	52.5504	down
CRTAM	-0.534932	5.49504	-10.5525	1.41e-24	1.69e-23	44.6552	down
RANBP10	-0.535087	8.16082	-11.1232	5.8e-27	8.14e-26	50.096	down
GNB4	-0.535706	7.46633	-15.8255	9.32e-50	4.2e-48	102.218	down
HYAL3	-0.536311	6.49307	-12.0378	5.62e-31	9.95e-30	59.2579	down
CCL4	-0.536459	9.05649	-8.22795	6.93e-16	4.51e-15	24.886	down
CD33	-0.536591	7.66373	-12.7663	2.49e-34	5.26e-33	66.9225	down
PPT1	-0.536686	10.585	-13.3766	3.05e-37	7.5e-36	73.5797	down
SLC44A2	-0.537022	8.13112	-14.0493	1.49e-40	4.28e-39	81.1508	down
CTSS	-0.537402	10.5283	-9.96995	3.06e-22	3.16e-21	39.3302	down
CHST13	-0.537408	6.7567	-9.64239	5.69e-21	5.34e-20	36.4417	down
MAL	-0.537508	7.58522	-6.14856	1.19e-09	4.5e-09	10.8086	down
ISCA1	-0.53811	10.2825	-11.0331	1.4e-26	1.92e-25	49.2229	down
NLRC4	-0.538371	6.18345	-16.1951	9.49e-52	4.75e-50	106.781	down
HCLS1	-0.538395	10.3874	-10.7718	1.75e-25	2.21e-24	46.72	down
SSX2IP	-0.538525	6.64524	-11.9617	1.24e-30	2.14e-29	58.4756	down
ELF1	-0.53901	9.66888	-10.7104	3.15e-25	3.93e-24	46.1388	down
ARFGEF1	-0.539187	7.91493	-10.3793	7.16e-24	8.11e-23	43.0469	down
PITHD1	-0.539504	7.61384	-12.5587	2.32e-33	4.66e-32	64.7061	down
JARID2	-0.539522	8.40406	-15.0232	1.61e-45	5.96e-44	92.5194	down
CCDC125	-0.539613	6.19498	-11.633	3.59e-29	5.66e-28	55.1372	down
RFC4	-0.540485	8.94529	-11.1721	3.59e-27	5.09e-26	50.5719	down
LYVE1	-0.540562	6.66225	-7.24555	9.51e-13	4.82e-12	17.7849	down
GBE1	-0.541048	9.26383	-11.234	1.95e-27	2.8e-26	51.1776	down
OSBP2	-0.54135	7.64116	-9.53249	1.49e-20	1.36e-19	35.49	down
FOS	-0.541416	8.81214	-3.21728	0.00134203	0.00233338	-2.53558	down
CXCL10	-0.541776	7.44931	-5.42819	7.39e-08	2.28e-07	6.79842	down
E2F2	-0.541783	7.66537	-11.1852	3.15e-27	4.48e-26	50.7007	down
DEFB1	-0.542306	6.54344	-5.66859	1.96e-08	6.46e-08	8.08526	down
DBR1	-0.542585	7.18241	-10.2948	1.57e-23	1.74e-22	42.2705	down
GBP1	-0.542881	8.59994	-5.96485	3.56e-09	1.28e-08	9.74211	down
TESMIN	-0.543582	6.61977	-14.0674	1.21e-40	3.5e-39	81.3586	down
CXCR1	-0.544053	7.90826	-14.8416	1.4e-44	4.92e-43	90.3655	down
RPE	-0.544091	7.94072	-13.3121	6.25e-37	1.5e-35	72.8659	down
C10orf54	-0.544115	8.33534	-15.0246	1.58e-45	5.87e-44	92.5369	down
SLC43A1	-0.545231	9.15418	-9.06905	7.84e-19	6.38e-18	31.5748	down
B3GNT2	-0.546061	8.00869	-10.0088	2.15e-22	2.24e-21	39.6779	down
B3GALNT1	-0.546789	5.91962	-8.29269	4.19e-16	2.78e-15	25.3812	down
SWAP70	-0.54778	6.62834	-11.6314	3.64e-29	5.74e-28	55.1219	down
DMXL2	-0.547879	7.35411	-12.5052	4.11e-33	8.17e-32	64.1392	down
SNRPB	-0.54846	9.81726	-9.74657	2.26e-21	2.19e-20	37.352	down
STK38	-0.548625	7.8428	-11.2318	1.99e-27	2.86e-26	51.1563	down
PROSER2	-0.549511	6.54149	-13.3114	6.3e-37	1.51e-35	72.858	down
TRDC	-0.549799	6.45288	-8.85411	4.67e-18	3.6e-17	29.8136	down
MYBL2	-0.549988	8.44233	-9.70176	3.37e-21	3.22e-20	36.9596	down
SCPEP1	-0.550194	9.06267	-12.8131	1.5e-34	3.21e-33	67.4253	down
HLA-DQA1	-0.551655	6.07645	-4.43181	1.05e-05	2.49e-05	2.02612	down
CDKN2C	-0.551766	8.34919	-11.5847	5.84e-29	9.1e-28	54.6531	down
COQ2	-0.552226	8.30783	-11.115	6.28e-27	8.8e-26	50.0165	down
IQGAP1	-0.552396	9.00858	-11.0314	1.42e-26	1.95e-25	49.2062	down
PBX3	-0.5525	8.15474	-12.2888	4.07e-32	7.72e-31	61.8635	down
2022-03-02	-0.553017	8.38587	-12.094	3.14e-31	5.66e-30	59.8375	down
UCP2	-0.553774	11.3412	-12.5523	2.48e-33	4.98e-32	64.639	down
TAGAP	-0.554314	7.3768	-12.3164	3.04e-32	5.8e-31	62.152	down
HTRA4	-0.554738	5.813	-9.73568	2.49e-21	2.4e-20	37.2565	down
PSMG1	-0.555052	9.62903	-10.5504	1.44e-24	1.72e-23	44.6349	down
AFFX-HUMGAPDH/M33197_5_at	-0.555444	11.6482	-5.30845	1.4e-07	4.2e-07	6.1769	down
AMPD3	-0.555621	8.54212	-15.0675	9.44e-46	3.54e-44	93.0475	down
ACTR3	-0.555695	9.03824	-16.7419	9.7e-55	5.69e-53	113.631	down
IL1B	-0.556446	7.03666	-13.3145	6.09e-37	1.47e-35	72.8922	down
PRMT6	-0.556784	6.73092	-8.09505	1.93e-15	1.22e-14	23.8797	down
ANP32A	-0.557076	10.3176	-15.0674	9.46e-46	3.54e-44	93.046	down
ACAP2	-0.5582	7.57195	-14.7541	3.96e-44	1.36e-42	89.3327	down
FAXDC2	-0.559161	9.53116	-12.0059	7.83e-31	1.38e-29	58.9294	down
ZNF267	-0.560004	7.54121	-12.0645	4.26e-31	7.6e-30	59.5337	down
KPNA2	-0.560122	11.5282	-9.88403	6.64e-22	6.68e-21	38.5651	down
CD163	-0.561673	8.46091	-8.97152	1.77e-18	1.41e-17	30.7714	down
SLC39A11	-0.561693	7.43282	-13.3802	2.93e-37	7.24e-36	73.6193	down
LGALS2	-0.5623	6.28544	-8.38981	1.96e-16	1.33e-15	26.1305	down
DHRS13	-0.56328	9.55287	-8.50783	7.7e-17	5.4e-16	27.0508	down
TMEM60	-0.564081	8.83783	-13.1104	5.82e-36	1.34e-34	70.6506	down
MAPKAPK3	-0.564274	8.07137	-17.3687	3.14e-58	2.26e-56	121.627	down
APAF1	-0.565113	6.61391	-18.4383	2.53e-64	2.38e-62	135.588	down
RFC5	-0.566251	7.52571	-12.9652	2.86e-35	6.29e-34	69.0691	down
BCL11A	-0.56643	8.77218	-9.76024	2e-21	1.95e-20	37.472	down
RALB	-0.566834	8.57281	-12.0392	5.54e-31	9.83e-30	59.2727	down
SNX3	-0.566897	11.5055	-15.5071	4.63e-48	1.92e-46	98.3351	down
MTF2	-0.567131	7.46638	-13.9485	4.74e-40	1.33e-38	80.0012	down
RRM1	-0.567627	9.77426	-11.5018	1.35e-28	2.05e-27	53.8243	down
MAP2K3	-0.567647	10.6205	-10.9041	4.9e-26	6.47e-25	47.9816	down
MRC1	-0.567863	8.95146	-8.09516	1.92e-15	1.22e-14	23.8805	down
MBNL3	-0.567985	7.84635	-12.2035	9.98e-32	1.85e-30	60.9732	down
PPP1R12A	-0.567991	8.75148	-13.2216	1.7e-36	4.01e-35	71.8695	down
MOB1A	-0.568159	8.82949	-12.4002	1.25e-32	2.45e-31	63.0313	down
SHOC2	-0.568345	9.27142	-13.3934	2.53e-37	6.26e-36	73.7651	down
REPS2	-0.568646	6.93045	-13.0457	1.18e-35	2.68e-34	69.9447	down
FRMD4B	-0.569481	6.76014	-12.3583	1.95e-32	3.78e-31	62.5909	down
DUT	-0.570088	8.71786	-14.6362	1.6e-43	5.31e-42	87.9466	down
TMEM123	-0.570537	10.6302	-8.75308	1.07e-17	8.04e-17	28.998	down
CTSB	-0.570618	10.4278	-10.4664	3.17e-24	3.69e-23	43.8527	down
AURKB	-0.570962	6.85181	-11.3803	4.55e-28	6.74e-27	52.6175	down
KEL	-0.571964	8.62603	-8.86236	4.37e-18	3.37e-17	29.8806	down
DSE	-0.572777	7.82793	-9.67222	4.37e-21	4.14e-20	36.7016	down
AK2	-0.572897	7.3994	-15.3601	2.77e-47	1.1e-45	96.5568	down
ESPL1	-0.572991	8.28338	-10.2647	2.07e-23	2.28e-22	41.9944	down
GINS3	-0.573075	6.7502	-12.7565	2.76e-34	5.84e-33	66.8176	down
ASH2L	-0.574303	10.0449	-14.6821	9.29e-44	3.13e-42	88.4858	down
SPTLC2	-0.57437	7.4469	-16.3376	1.6e-52	8.19e-51	108.554	down
MAFB	-0.574738	9.89565	-10.0339	1.72e-22	1.79e-21	39.9032	down
ANP32E	-0.574765	9.64502	-11.8956	2.45e-30	4.16e-29	57.7988	down
MS4A4A	-0.575584	8.01331	-8.18349	9.77e-16	6.31e-15	24.5478	down
H2AFZ	-0.576984	11.9559	-13.3482	4.18e-37	1.02e-35	73.2651	down
LYSMD2	-0.577378	8.73155	-10.8663	7.06e-26	9.18e-25	47.6193	down
AGPS	-0.577794	7.55285	-12.2095	9.37e-32	1.74e-30	61.0356	down
THEMIS	-0.578638	5.04676	-10.8071	1.25e-25	1.59e-24	47.0549	down
EPDR1	-0.578835	8.53142	-9.63904	5.86e-21	5.49e-20	36.4126	down
MED21	-0.579427	7.9704	-9.65832	4.94e-21	4.66e-20	36.5804	down
USP10	-0.580504	8.53614	-12.1855	1.21e-31	2.21e-30	60.7862	down
WDFY3	-0.580863	7.01868	-16.0418	6.41e-51	3.05e-49	104.882	down
PELI2	-0.581135	6.72758	-14.7784	2.97e-44	1.03e-42	89.6191	down
PRSS21	-0.581332	6.38965	-7.78229	2.02e-14	1.19e-13	21.5673	down
EPB41L3	-0.581342	6.58661	-9.51987	1.66e-20	1.51e-19	35.3813	down
TUBB4B	-0.581558	11.402	-12.6836	6.07e-34	1.26e-32	66.0373	down
TNFRSF1A	-0.581632	9.06247	-14.1409	5.19e-41	1.52e-39	82.2003	down
CHEK1	-0.581686	6.76753	-10.5156	2e-24	2.36e-23	44.3105	down
CIT	-0.581822	8.47261	-12.0727	3.91e-31	6.98e-30	59.6182	down
RBX1	-0.582796	11.2451	-12.5869	1.71e-33	3.48e-32	65.0058	down
CASP1	-0.583165	8.30494	-11.6431	3.24e-29	5.12e-28	55.239	down
UBASH3B	-0.583902	6.3617	-15.1807	2.42e-46	9.21e-45	94.4005	down
CCR1	-0.583962	8.25199	-9.33098	8.51e-20	7.36e-19	33.768	down
CEACAM3	-0.584586	7.67396	-12.702	4.98e-34	1.04e-32	66.2333	down
CTSC	-0.584833	8.80614	-11.2405	1.83e-27	2.63e-26	51.2415	down
DCLRE1B	-0.585207	7.18477	-15.4342	1.12e-47	4.57e-46	97.4526	down
ADGRE1	-0.586181	6.92951	-12.8909	6.43e-35	1.41e-33	68.2647	down
CDC27	-0.586191	8.93695	-11.3937	3.98e-28	5.91e-27	52.7505	down
STAM	-0.586672	8.80263	-11.0637	1.04e-26	1.43e-25	49.519	down
USP15	-0.587081	8.35817	-14.5385	5.05e-43	1.64e-41	86.804	down
ROPN1L	-0.587544	7.19227	-13.3278	5.25e-37	1.27e-35	73.0395	down
TST	-0.587735	9.28167	-12.577	1.91e-33	3.86e-32	64.9011	down
ABCC13	-0.588673	7.12005	-10.3241	1.2e-23	1.34e-22	42.5388	down
FBXL5	-0.588923	9.17277	-14.4664	1.18e-42	3.75e-41	85.9639	down
H2AFY	-0.589566	9.24274	-15.6967	4.55e-49	1.99e-47	100.643	down
TNFAIP8	-0.589596	8.82656	-12.1318	2.11e-31	3.83e-30	60.2292	down
MCM3	-0.589615	9.45778	-12.2574	5.67e-32	1.07e-30	61.5349	down
GPR183	-0.592282	6.99052	-10.1807	4.49e-23	4.84e-22	41.2287	down
TLN1	-0.592479	7.38874	-11.981	1.01e-30	1.77e-29	58.6739	down
BORA	-0.593155	8.04233	-11.7033	1.76e-29	2.84e-28	55.8455	down
SLC40A1	-0.593792	11.95	-14.0107	2.32e-40	6.62e-39	80.71	down
RIOK3	-0.593917	8.80279	-13.8865	9.63e-40	2.64e-38	79.2974	down
HAT1	-0.595134	9.40025	-11.9586	1.28e-30	2.21e-29	58.4433	down
FBXO9	-0.595272	7.89478	-16.0754	4.22e-51	2.04e-49	105.296	down
RNF219	-0.595859	7.70326	-11.8716	3.14e-30	5.28e-29	57.5536	down
CEP19	-0.596468	6.58242	-14.0073	2.42e-40	6.86e-39	80.6711	down
EFHD2	-0.596525	8.13688	-17.2982	7.81e-58	5.38e-56	120.719	down
MGME1	-0.597178	8.9046	-10.853	8.03e-26	1.04e-24	47.4925	down
CCL23	-0.597198	6.33126	-13.0559	1.06e-35	2.4e-34	70.0557	down
HBG2	-0.59827	11.9041	-4.60433	4.76e-06	1.18e-05	2.78691	down
ATP1B2	-0.598327	7.53351	-9.88686	6.47e-22	6.52e-21	38.5902	down
SPDL1	-0.599101	7.39744	-12.8803	7.22e-35	1.57e-33	68.1497	down
PIK3CD	-0.600976	7.35768	-17.0951	1.07e-56	6.68e-55	118.118	down
MOSPD1	-0.601213	8.56669	-11.2936	1.08e-27	1.57e-26	51.7629	down
RNASE6	-0.601604	8.66535	-8.79633	7.5e-18	5.72e-17	29.3462	down
ZDHHC2	-0.601665	7.83247	-12.7864	2e-34	4.26e-33	67.1388	down
TNS1	-0.601715	8.57834	-10.8837	5.97e-26	7.8e-25	47.7858	down
CD8A	-0.601841	8.04393	-10.4431	3.94e-24	4.56e-23	43.637	down
HIRA	-0.603129	9.12379	-8.91019	2.94e-18	2.31e-17	30.2697	down
CETP	-0.604003	7.34437	-9.422	3.89e-20	3.44e-19	34.5421	down
GNAI3	-0.60421	8.61073	-15.2791	7.38e-47	2.87e-45	95.5825	down
GFI1	-0.604854	8.08879	-13.1754	2.84e-36	6.64e-35	71.3619	down
FAM200B	-0.604922	6.67556	-15.9877	1.26e-50	5.92e-49	104.213	down
RNF138	-0.604938	8.87527	-13.5283	5.58e-38	1.43e-36	75.2657	down
TTC39C	-0.605004	6.266	-15.5945	1.59e-48	6.75e-47	99.3971	down
MYO1G	-0.605401	7.33107	-14.2727	1.13e-41	3.42e-40	83.7174	down
SMPDL3A	-0.606281	7.29554	-10.1623	5.32e-23	5.71e-22	41.0621	down
IGLV3-19	-0.606834	7.35696	-6.65018	5.17e-11	2.23e-10	13.8707	down
CDCA4	-0.60742	8.38479	-13.52	6.12e-38	1.56e-36	75.1738	down
TTC7B	-0.608154	7.72947	-11.2056	2.58e-27	3.69e-26	50.8993	down
GPR160	-0.608738	9.67918	-6.4664	1.67e-10	6.87e-10	12.7235	down
NTNG2	-0.612965	6.73168	-10.856	7.8e-26	1.01e-24	47.5209	down
KLHL2	-0.613257	8.48156	-13.2328	1.51e-36	3.55e-35	71.9922	down
DDX60	-0.613354	7.55557	-8.31155	3.62e-16	2.41e-15	25.5262	down
SPI1	-0.613746	6.7495	-13.8908	9.18e-40	2.52e-38	79.3458	down
CCRL2	-0.614802	7.4813	-12.014	7.2e-31	1.27e-29	59.0128	down
TSPOAP1-AS1	-0.61517	6.54569	-15.691	4.88e-49	2.13e-47	100.573	down
GPR137B	-0.615316	7.44905	-9.71722	2.94e-21	2.82e-20	37.0948	down
NUDT1	-0.615433	8.55942	-11.7292	1.35e-29	2.19e-28	56.108	down
ACTR2	-0.615433	9.76873	-11.25	1.66e-27	2.4e-26	51.3343	down
SAMHD1	-0.61573	9.13574	-14.195	2.77e-41	8.26e-40	82.8218	down
NEK2	-0.615899	6.48442	-10.9622	2.79e-26	3.73e-25	48.5387	down
PLAUR	-0.616646	7.42843	-16.0677	4.65e-51	2.24e-49	105.201	down
SQRDL	-0.616741	10.282	-15.505	4.75e-48	1.96e-46	98.3099	down
USP1	-0.616836	9.45057	-12.3722	1.69e-32	3.28e-31	62.7373	down
TUBB	-0.616958	10.9329	-12.49	4.82e-33	9.55e-32	63.9792	down
DBF4	-0.617689	9.171	-11.9858	9.64e-31	1.69e-29	58.7234	down
PDCD10	-0.618183	11.1617	-14.4725	1.09e-42	3.51e-41	86.0348	down
RTN1	-0.618636	6.01311	-11.2441	1.76e-27	2.54e-26	51.2764	down
ZYX	-0.619206	8.06296	-14.4995	7.98e-43	2.56e-41	86.3485	down
STX3	-0.620633	6.95139	-17.3679	3.17e-58	2.27e-56	121.616	down
ZBTB34	-0.620688	7.8003	-13.7152	6.77e-39	1.77e-37	77.3608	down
ARHGEF6	-0.620863	9.16555	-15.8808	4.71e-50	2.16e-48	102.897	down
HN1	-0.621097	8.62239	-16.0388	6.65e-51	3.16e-49	104.844	down
SGMS1	-0.621153	8.2517	-10.0385	1.65e-22	1.72e-21	39.9447	down
SLBP	-0.621278	9.93327	-11.6921	1.97e-29	3.16e-28	55.7329	down
NSUN5	-0.621748	8.02327	-13.3417	4.49e-37	1.09e-35	73.1935	down
LGALS3	-0.62207	11.9407	-12.5636	2.2e-33	4.44e-32	64.7581	down
CXCL16	-0.622072	7.53795	-12.8421	1.09e-34	2.36e-33	67.7384	down
CCDC15	-0.622272	6.5599	-11.0053	1.84e-26	2.5e-25	48.9542	down
F13A1	-0.622543	9.36362	-9.87737	7.05e-22	7.08e-21	38.506	down
HES6	-0.622703	7.92044	-9.83304	1.05e-21	1.04e-20	38.1135	down
TNFRSF10C	-0.62316	6.75343	-14.8806	8.81e-45	3.16e-43	90.827	down
G0S2	-0.623979	9.68474	-7.25121	9.14e-13	4.63e-12	17.8236	down
ID2	-0.624046	9.71616	-10.3368	1.06e-23	1.19e-22	42.6555	down
CNOT6	-0.624506	8.41162	-14.8972	7.23e-45	2.6e-43	91.0236	down
TMEM86B	-0.625331	7.47483	-9.44002	3.33e-20	2.96e-19	34.6961	down
PECR	-0.625619	6.83877	-13.2524	1.21e-36	2.86e-35	72.2081	down
PCTP	-0.625862	8.64389	-12.9691	2.74e-35	6.05e-34	69.1111	down
FAM102B	-0.625993	8.19821	-14.2557	1.37e-41	4.14e-40	83.5222	down
SELP	-0.626244	7.87313	-11.3803	4.55e-28	6.74e-27	52.6178	down
TEX30	-0.626569	7.06112	-13.3773	3.02e-37	7.47e-36	73.5869	down
RAB8B	-0.627842	7.39381	-13.9333	5.64e-40	1.58e-38	79.8284	down
PIK3CG	-0.628164	6.40862	-11.636	3.48e-29	5.5e-28	55.168	down
SCML2	-0.628425	6.57832	-11.3489	6.22e-28	9.13e-27	52.3078	down
MELK	-0.62926	8.55793	-11.8227	5.18e-30	8.6e-29	57.0555	down
MYH10	-0.63082	8.74401	-11.3058	9.55e-28	1.4e-26	51.8831	down
SASS6	-0.630867	8.05218	-10.9944	2.04e-26	2.76e-25	48.8488	down
KAT2B	-0.631469	10.2892	-10.9089	4.68e-26	6.19e-25	48.0273	down
MYD88	-0.632186	10.471	-18.6831	9.69e-66	9.54e-64	138.836	down
IFIT3	-0.632931	8.41517	-6.69063	3.98e-11	1.74e-10	14.1271	down
GUCD1	-0.633024	9.67483	-13.4439	1.44e-37	3.6e-36	74.3262	down
RNF149	-0.633724	9.28945	-12.7079	4.67e-34	9.78e-33	66.2964	down
RHOU	-0.634356	6.73674	-15.8237	9.53e-50	4.28e-48	102.196	down
TREM1	-0.635294	6.25745	-12.1986	1.05e-31	1.94e-30	60.9228	down
GZMH	-0.635572	7.68334	-7.816	1.57e-14	9.35e-14	21.8128	down
RTN3	-0.635751	10.9049	-16.0244	7.96e-51	3.77e-49	104.666	down
TNFSF10	-0.635995	8.9558	-9.13829	4.38e-19	3.62e-18	32.1495	down
ACPP	-0.63606	6.12137	-16.5028	2e-53	1.09e-51	110.621	down
CLEC2B	-0.636565	9.47566	-10.5503	1.44e-24	1.72e-23	44.6343	down
TFDP2	-0.636741	7.94102	-13.9309	5.8e-40	1.62e-38	79.8013	down
NCAPD2	-0.637737	8.05356	-11.0735	9.44e-27	1.31e-25	49.6133	down
PQLC1	-0.637826	9.13571	-11.8798	2.88e-30	4.87e-29	57.6377	down
DENND5A	-0.63788	8.70667	-14.6184	1.97e-43	6.52e-42	87.7379	down
GLUL	-0.63829	8.52241	-14.1801	3.3e-41	9.74e-40	82.651	down
CNRIP1	-0.638977	8.81799	-10.9319	3.75e-26	4.97e-25	48.2477	down
MRGPRX3	-0.639094	4.72446	-9.10317	5.89e-19	4.83e-18	31.8576	down
GAS2L3	-0.640181	6.86912	-11.7563	1.02e-29	1.68e-28	56.3814	down
PPP1R3D	-0.640268	6.94084	-14.8441	1.36e-44	4.78e-43	90.3943	down
IFITM2	-0.640917	10.5708	-13.3194	5.76e-37	1.39e-35	72.9463	down
MEST	-0.641316	8.38537	-8.73497	1.24e-17	9.25e-17	28.8527	down
BCL6	-0.64193	8.79557	-13.4332	1.62e-37	4.04e-36	74.2076	down
AFFX-HSAC07/X00351_M_at	-0.642585	12.4645	-8.13194	1.45e-15	9.3e-15	24.1576	down
MOSPD2	-0.642652	7.96004	-17.653	7.83e-60	5.94e-58	125.299	down
STK26	-0.643077	7.97113	-13.9128	7.13e-40	1.98e-38	79.596	down
RAB33A	-0.643289	6.05434	-10.9852	2.23e-26	3e-25	48.7609	down
2022-03-08	-0.643564	8.93162	-12.1034	2.84e-31	5.13e-30	59.9354	down
AGTRAP	-0.645327	7.94852	-17.8129	9.7e-61	7.86e-59	127.377	down
C20orf27	-0.645659	8.87647	-14.746	4.36e-44	1.49e-42	89.237	down
BSG	-0.645874	9.64855	-10.4186	4.96e-24	5.69e-23	43.4103	down
PCMT1	-0.646764	9.92868	-15.3529	3.02e-47	1.19e-45	96.4708	down
C1QC	-0.647483	9.57907	-9.751	2.18e-21	2.1e-20	37.3909	down
WSB2	-0.648518	9.52874	-12.0818	3.56e-31	6.39e-30	59.7119	down
GATA1	-0.650086	8.71164	-12.3243	2.8e-32	5.37e-31	62.235	down
HK1	-0.650561	10.6592	-13.0766	8.44e-36	1.93e-34	70.2808	down
CKAP2	-0.650869	6.23107	-14.7022	7.33e-44	2.48e-42	88.7219	down
NAPSB	-0.65093	6.8558	-10.5423	1.55e-24	1.85e-23	44.5596	down
GSTO1	-0.650996	10.4109	-14.2288	1.88e-41	5.64e-40	83.2112	down
RCSD1	-0.652112	9.07615	-13.0306	1.4e-35	3.14e-34	69.7802	down
KDM1B	-0.65253	6.0168	-17.2803	9.83e-58	6.72e-56	120.49	down
MAPK1	-0.653147	8.34425	-20.6623	1.83e-77	2.65e-75	165.709	down
ASF1A	-0.653218	8.61012	-11.1553	4.23e-27	5.99e-26	50.4082	down
IGHV1-2	-0.653609	6.21126	-6.02648	2.47e-09	9.05e-09	10.0966	down
ERLIN1	-0.654255	7.91113	-15.2229	1.45e-46	5.57e-45	94.9072	down
CENPM	-0.654297	8.15098	-12.5089	3.94e-33	7.87e-32	64.1792	down
HPSE	-0.655057	7.05148	-12.3684	1.76e-32	3.41e-31	62.6971	down
TLR4	-0.655135	6.62299	-13.0084	1.78e-35	3.99e-34	69.538	down
LYL1	-0.655177	9.67627	-11.6741	2.36e-29	3.78e-28	55.5515	down
GPR171	-0.655942	6.64967	-12.5255	3.31e-33	6.6e-32	64.3543	down
NRGN	-0.656645	8.75154	-11.1106	6.56e-27	9.17e-26	49.974	down
ZNF185	-0.656892	7.3044	-15.5064	4.67e-48	1.93e-46	98.3264	down
GPR34	-0.657951	7.3294	-7.65637	5.09e-14	2.89e-13	20.6588	down
C11orf21	-0.658913	8.06213	-16.5982	5.99e-54	3.32e-52	111.819	down
SLK	-0.660007	8.65147	-14.3603	4.06e-42	1.27e-40	84.7307	down
ITK	-0.660886	7.01	-11.5307	1.01e-28	1.55e-27	54.1131	down
EIF2AK1	-0.660908	9.24918	-12.98	2.43e-35	5.39e-34	69.2299	down
CHIC2	-0.662073	8.80609	-14.6113	2.14e-43	7.05e-42	87.6555	down
BMP2K	-0.662409	8.32639	-12.2394	6.84e-32	1.29e-30	61.3476	down
ZNF850	-0.663061	6.38731	-12.0258	6.37e-31	1.13e-29	59.134	down
PRIM1	-0.663204	8.22122	-13.2447	1.32e-36	3.12e-35	72.1231	down
PARP8	-0.663712	7.98777	-16.2491	4.84e-52	2.47e-50	107.451	down
ASAP1	-0.665091	8.8537	-15.961	1.75e-50	8.14e-49	103.885	down
FAM104A	-0.665747	10.2151	-14.1854	3.1e-41	9.18e-40	82.712	down
FHDC1	-0.665875	9.53211	-10.6876	3.92e-25	4.86e-24	45.9229	down
CTBP2	-0.666395	8.30679	-12.8671	8.33e-35	1.81e-33	68.0081	down
CD3D	-0.666635	8.41687	-12.6732	6.79e-34	1.41e-32	65.9255	down
TMEM154	-0.666702	8.86459	-12.5615	2.25e-33	4.53e-32	64.7366	down
MICAL2	-0.667891	8.33927	-13.4376	1.54e-37	3.85e-36	74.2558	down
IGLV3-25	-0.668142	6.27632	-5.85214	6.87e-09	2.39e-08	9.10258	down
SH3BGRL3	-0.668284	9.45518	-13.3734	3.16e-37	7.77e-36	73.5438	down
PIM1	-0.668296	9.53937	-11.2427	1.79e-27	2.58e-26	51.2627	down
DOCK11	-0.668313	7.30987	-13.8536	1.4e-39	3.81e-38	78.9243	down
RASSF3	-0.669133	8.5191	-13.9441	4.99e-40	1.4e-38	79.9513	down
SPNS3	-0.670358	6.75472	-13.2813	8.8e-37	2.09e-35	72.5261	down
CD160	-0.670856	6.95017	-10.7023	3.4e-25	4.23e-24	46.0619	down
CDCA2	-0.67164	7.77846	-11.9682	1.16e-30	2.01e-29	58.542	down
CYTL1	-0.67309	6.55833	-7.19498	1.35e-12	6.76e-12	17.4408	down
GNAI2	-0.673414	9.30537	-12.3608	1.9e-32	3.69e-31	62.6178	down
MXI1	-0.674365	11.0316	-13.2053	2.04e-36	4.79e-35	71.6899	down
VSIG4	-0.674395	8.27351	-8.64145	2.64e-17	1.93e-16	28.1059	down
RMI1	-0.675394	8.41926	-15.4191	1.35e-47	5.44e-46	97.2702	down
CITED2	-0.676445	8.52076	-10.8285	1.02e-25	1.31e-24	47.2594	down
FANCI	-0.677331	8.18383	-13.3301	5.12e-37	1.24e-35	73.0644	down
SUSD1	-0.677554	7.01326	-16.4254	5.3e-53	2.84e-51	109.651	down
ARMC8	-0.67779	6.94105	-15.0822	7.92e-46	2.98e-44	93.2228	down
ATP6V1B2	-0.678017	9.62777	-13.0165	1.63e-35	3.65e-34	69.6264	down
CD82	-0.679377	8.03689	-14.0109	2.32e-40	6.61e-39	80.7126	down
SLC2A1	-0.679738	8.20261	-12.7027	4.94e-34	1.03e-32	66.2409	down
WDHD1	-0.680706	5.70554	-12.1913	1.13e-31	2.09e-30	60.8461	down
ALOX12	-0.68074	7.09846	-11.689	2.03e-29	3.26e-28	55.702	down
CD72	-0.680788	6.55293	-9.57424	1.03e-20	9.55e-20	35.8505	down
RCOR1	-0.681357	7.60807	-19.5603	7.02e-71	7.95e-69	150.618	down
CD2	-0.681995	7.94587	-13.2766	9.26e-37	2.2e-35	72.475	down
TUBG1	-0.683006	9.45468	-11.4071	3.48e-28	5.2e-27	52.8828	down
CDCA8	-0.683662	8.72718	-14.2147	2.21e-41	6.62e-40	83.0491	down
BID	-0.683664	8.31862	-18.4657	1.76e-64	1.67e-62	135.951	down
AMMECR1	-0.684245	7.48364	-12.4501	7.38e-33	1.45e-31	63.5575	down
SMIM1	-0.684326	8.20975	-10.381	7.04e-24	7.99e-23	43.0631	down
ACKR1	-0.685474	8.47222	-9.1962	2.69e-19	2.25e-18	32.633	down
PPP1R18	-0.685711	9.50009	-17.3849	2.54e-58	1.84e-56	121.835	down
GCNT1	-0.685855	7.08843	-17.7382	2.57e-60	2.04e-58	126.406	down
C7orf73	-0.686468	9.13141	-16.6859	1.97e-54	1.13e-52	112.925	down
LBH	-0.687528	9.00265	-13.4943	8.16e-38	2.08e-36	74.8873	down
CFD	-0.689667	9.4356	-9.25871	1.58e-19	1.34e-18	33.1578	down
C8orf88	-0.689868	7.21849	-12.6478	8.92e-34	1.84e-32	65.6544	down
SLC10A4	-0.69079	5.55187	-7.15294	1.8e-12	8.96e-12	17.1564	down
HRH2	-0.692874	6.55461	-17.1914	3.09e-57	1.99e-55	119.35	down
LRRC75A	-0.693022	7.01553	-12.0795	3.65e-31	6.53e-30	59.6877	down
SOST	-0.693068	6.88556	-4.33802	1.61e-05	3.7e-05	1.62415	down
ARHGAP11B	-0.693489	6.62526	-10.0855	1.07e-22	1.14e-21	40.3678	down
ENPP4	-0.694038	7.49764	-11.7599	9.86e-30	1.62e-28	56.4179	down
DYSF	-0.69452	10.2478	-17.737	2.61e-60	2.06e-58	126.391	down
TREML1	-0.696324	6.80185	-12.8003	1.72e-34	3.67e-33	67.2883	down
S100A4	-0.696548	11.6152	-12.6535	8.39e-34	1.73e-32	65.7158	down
APOC1	-0.696776	10.342	-10.6797	4.22e-25	5.23e-24	45.8487	down
FHL2	-0.697404	8.94528	-11.6559	2.84e-29	4.52e-28	55.3679	down
ZNF516	-0.697772	6.26994	-14.7243	5.64e-44	1.91e-42	88.9822	down
RAB11FIP1	-0.698224	7.67158	-16.7051	1.55e-54	9e-53	113.166	down
GP1BA	-0.698362	8.14415	-11.9206	1.89e-30	3.23e-29	58.0542	down
PKM	-0.698664	8.51185	-10.8937	5.42e-26	7.14e-25	47.8816	down
HLA-DPB1	-0.698717	11.5553	-11.4882	1.54e-28	2.35e-27	53.6891	down
SIRPA	-0.700756	7.79203	-20.3376	1.65e-75	2.2e-73	161.231	down
ARHGAP11A	-0.7015	5.51061	-13.1482	3.83e-36	8.91e-35	71.0644	down
2022-03-01	-0.702206	8.66998	-17.1209	7.65e-57	4.86e-55	118.449	down
UBAC1	-0.702658	9.98855	-11.497	1.41e-28	2.15e-27	53.7762	down
PREX1	-0.702917	8.22413	-17.2521	1.41e-57	9.39e-56	120.128	down
HAUS1	-0.704012	8.46999	-11.4039	3.6e-28	5.36e-27	52.8514	down
IL7R	-0.704556	7.94673	-12.1909	1.14e-31	2.1e-30	60.8429	down
LRR1	-0.705443	8.4546	-13.7425	4.97e-39	1.32e-37	77.6679	down
CHRDL1	-0.706206	8.62749	-10.6609	5.05e-25	6.21e-24	45.6714	down
ACTBP9	-0.706432	8.48973	-9.27623	1.36e-19	1.16e-18	33.3053	down
LINC01133	-0.706552	6.46209	-10.8301	1e-25	1.29e-24	47.2741	down
TMOD1	-0.706609	8.56407	-11.4564	2.13e-28	3.2e-27	53.3724	down
BBOF1	-0.706655	7.67345	-10.9537	3.03e-26	4.05e-25	48.457	down
CD300A	-0.706881	8.3954	-17.4993	5.78e-59	4.28e-57	123.31	down
MFSD14B	-0.707056	9.90263	-15.252	1.02e-46	3.95e-45	95.2561	down
DHRS9	-0.707079	8.5466	-8.58995	3.99e-17	2.86e-16	27.6977	down
GYG1	-0.707331	10.88	-14.9548	3.64e-45	1.32e-43	91.7066	down
HLA-DQB1	-0.708347	8.04063	-7.83468	1.37e-14	8.17e-14	21.9492	down
TUBA1C	-0.708435	11.7144	-15.7302	3.01e-49	1.33e-47	101.052	down
LRRC4	-0.708691	7.39736	-17.1572	4.8e-57	3.07e-55	118.912	down
REL	-0.70871	6.34159	-13.8755	1.09e-39	2.98e-38	79.1726	down
ZNF788	-0.710301	6.74839	-13.8493	1.47e-39	4e-38	78.8754	down
QPCT	-0.711739	10.2267	-6.69144	3.96e-11	1.73e-10	14.1322	down
SDCBP	-0.711936	11.5918	-17.6631	6.86e-60	5.25e-58	125.43	down
IGFBP2	-0.712541	7.79697	-9.76954	1.85e-21	1.8e-20	37.5538	down
KLF3	-0.712619	8.23429	-12.6662	7.32e-34	1.51e-32	65.8513	down
CA4	-0.712806	7.32709	-14.3665	3.78e-42	1.18e-40	84.803	down
HACD1	-0.712973	6.87494	-11.3791	4.61e-28	6.81e-27	52.6055	down
DCP2	-0.71312	7.43595	-20.4326	4.43e-76	6.1e-74	162.539	down
P2RY14	-0.713492	5.74842	-9.85626	8.51e-22	8.5e-21	38.3189	down
VASP	-0.714516	9.35148	-13.5586	3.97e-38	1.02e-36	75.6041	down
OAT	-0.715912	10.974	-11.7012	1.79e-29	2.9e-28	55.8249	down
CA1	-0.716181	8.24571	-15.8723	5.24e-50	2.39e-48	102.792	down
HLA-DRB1	-0.717845	10.5692	-12.2514	6.03e-32	1.14e-30	61.4726	down
GPSM2	-0.717994	7.56025	-15.6442	8.66e-49	3.74e-47	100.002	down
TRAC	-0.718215	8.0342	-11.696	1.89e-29	3.05e-28	55.7722	down
GIMAP2	-0.718253	8.1304	-10.447	3.8e-24	4.41e-23	43.6735	down
GFI1B	-0.719559	7.34157	-15.4852	6.05e-48	2.48e-46	98.0693	down
ADSS	-0.720422	9.131	-13.3208	5.67e-37	1.37e-35	72.9624	down
OSBPL8	-0.720691	9.37968	-14.5995	2.46e-43	8.08e-42	87.5174	down
RMI2	-0.720835	8.27703	-12.8069	1.6e-34	3.42e-33	67.3586	down
PTGS2	-0.721381	5.6333	-7.05744	3.47e-12	1.68e-11	16.5158	down
GRN	-0.721548	10.1769	-15.1094	5.71e-46	2.16e-44	93.5483	down
MCM5	-0.721615	8.61906	-13.8931	8.93e-40	2.46e-38	79.3723	down
NPL	-0.722578	8.18705	-16.1562	1.54e-51	7.64e-50	106.297	down
ITGB2-AS1	-0.72258	7.59429	-11.0785	8.99e-27	1.25e-25	49.6619	down
STAT5A	-0.722592	8.82679	-14.8609	1.12e-44	3.94e-43	90.5932	down
AGTPBP1	-0.722807	9.10908	-15.4138	1.44e-47	5.78e-46	97.2056	down
PLEK2	-0.722992	8.0211	-12.7193	4.13e-34	8.66e-33	66.419	down
S100A6	-0.724372	11.6591	-13.8487	1.48e-39	4.02e-38	78.8683	down
SPC24	-0.724828	7.74602	-12.8215	1.37e-34	2.94e-33	67.5162	down
PFKFB3	-0.725615	9.30589	-13.8062	2.41e-39	6.46e-38	78.3877	down
GLIPR1	-0.725687	7.76167	-14.9912	2.35e-45	8.7e-44	92.1394	down
PIK3AP1	-0.726071	8.78167	-15.9835	1.32e-50	6.21e-49	104.162	down
C1D	-0.728786	6.90845	-8.79554	7.55e-18	5.75e-17	29.3399	down
SEC14L4	-0.730136	7.7729	-10.8759	6.44e-26	8.39e-25	47.7116	down
NCOA4	-0.730541	12.7233	-15.6328	9.95e-49	4.29e-47	99.8634	down
PRRG4	-0.731359	6.25231	-14.1414	5.16e-41	1.51e-39	82.2061	down
ALAD	-0.731584	8.38442	-13.3381	4.68e-37	1.14e-35	73.1531	down
CAP1	-0.732543	11.8461	-19.3531	1.17e-69	1.27e-67	147.815	down
LTB	-0.737121	8.51704	-11.8451	4.11e-30	6.87e-29	57.2843	down
CRLF3	-0.737333	10.435	-15.0414	1.29e-45	4.81e-44	92.7364	down
FAM117A	-0.737805	10.3087	-12.7881	1.96e-34	4.19e-33	67.1573	down
SUSD3	-0.738516	7.22877	-14.6126	2.11e-43	6.96e-42	87.6703	down
IFIT2	-0.738727	7.36376	-10.1661	5.13e-23	5.52e-22	41.0968	down
KDM7A	-0.738753	7.70552	-15.5897	1.69e-48	7.15e-47	99.338	down
TFRC	-0.738867	9.17591	-12.851	9.93e-35	2.16e-33	67.8335	down
AGO4	-0.739761	6.9936	-17.5649	2.47e-59	1.84e-57	124.158	down
CARD16	-0.739859	9.24704	-13.2973	7.37e-37	1.76e-35	72.7026	down
MCM4	-0.740422	7.86398	-12.6974	5.23e-34	1.09e-32	66.1842	down
TRIP13	-0.74058	7.79744	-11.6305	3.68e-29	5.79e-28	55.1123	down
CXCL8	-0.74067	6.01756	-8.6767	1.99e-17	1.46e-16	28.3866	down
FAM65B	-0.740713	8.08344	-16.0756	4.21e-51	2.04e-49	105.299	down
B3GNT8	-0.741263	6.99599	-15.6318	1.01e-48	4.33e-47	99.8505	down
PILRA	-0.742876	7.0004	-18.1843	7.34e-63	6.48e-61	132.238	down
WDR76	-0.742942	6.16174	-13.6059	2.33e-38	6.03e-37	76.1336	down
HLA-DPA1	-0.743822	9.88364	-11.892	2.54e-30	4.31e-29	57.7621	down
VCAN	-0.743835	9.63213	-12.2994	3.64e-32	6.94e-31	61.9736	down
GTSE1	-0.74393	7.62043	-13.0748	8.61e-36	1.97e-34	70.2615	down
CDCA7	-0.745539	7.56686	-16.6865	1.96e-54	1.12e-52	112.932	down
CXCL1	-0.745607	6.78668	-13.9184	6.69e-40	1.86e-38	79.6593	down
KRT23	-0.745912	6.53092	-12.144	1.86e-31	3.38e-30	60.3558	down
GYPC	-0.746096	11.3312	-13.9185	6.69e-40	1.86e-38	79.6601	down
LYST	-0.74627	8.49786	-16.3575	1.24e-52	6.45e-51	108.803	down
ATP6V0D1	-0.746608	10.304	-16.1455	1.76e-51	8.7e-50	106.165	down
NMU	-0.746796	7.31648	-7.38347	3.61e-13	1.9e-12	18.7342	down
KIF2C	-0.746977	8.20165	-15.2401	1.18e-46	4.54e-45	95.1135	down
PCOLCE2	-0.747657	7.40699	-8.52359	6.79e-17	4.78e-16	27.1745	down
ESM1	-0.748169	7.73355	-11.099	7.35e-27	1.03e-25	49.8608	down
ANKRD33B	-0.748502	7.65547	-12.8507	9.96e-35	2.16e-33	67.8308	down
CCNE2	-0.748651	6.53451	-10.5085	2.14e-24	2.52e-23	44.244	down
FKBP1B	-0.748886	7.34719	-11.9259	1.79e-30	3.06e-29	58.1093	down
ANXA4	-0.749081	9.01388	-13.1758	2.83e-36	6.62e-35	71.3662	down
TRBC1	-0.749551	9.21189	-13.115	5.53e-36	1.27e-34	70.701	down
EZH2	-0.750023	8.50488	-10.4645	3.23e-24	3.76e-23	43.8353	down
RGS19	-0.752529	9.54445	-18.1297	1.51e-62	1.31e-60	131.521	down
MAPK14	-0.753088	7.79955	-15.9535	1.92e-50	8.92e-49	103.792	down
GIMAP4	-0.753774	8.61722	-15.2618	9.1e-47	3.52e-45	95.3736	down
GPR146	-0.754802	7.18572	-12.3381	2.42e-32	4.66e-31	62.379	down
CARD6	-0.755222	8.33581	-17.6076	1.41e-59	1.06e-57	124.711	down
IGKV4-1	-0.75554	8.6019	-4.90161	1.13e-06	3.04e-06	4.1626	down
LGALS12	-0.755809	6.93443	-16.0496	5.82e-51	2.79e-49	104.978	down
KLRB1	-0.755895	7.56308	-14.2802	1.03e-41	3.14e-40	83.8046	down
S100A11	-0.757016	10.1598	-13.7376	5.25e-39	1.39e-37	77.6132	down
C1QB	-0.757582	9.85245	-9.00451	1.35e-18	1.08e-17	31.0423	down
HPRT1	-0.758556	9.79517	-14.1996	2.63e-41	7.84e-40	82.8748	down
SLC35D3	-0.758929	5.08876	-10.1866	4.25e-23	4.6e-22	41.2829	down
HSPA1A	-0.759597	11.8381	-12.5569	2.36e-33	4.75e-32	64.6871	down
FMO3	-0.76026	6.94778	-10.8226	1.08e-25	1.38e-24	47.2029	down
SMIM5	-0.761223	8.93563	-11.6917	1.97e-29	3.17e-28	55.7286	down
FOXM1	-0.761578	7.82202	-11.5767	6.33e-29	9.86e-28	54.573	down
CDCA3	-0.761739	8.45256	-14.5327	5.4e-43	1.75e-41	86.7359	down
DPEP2	-0.761847	7.54104	-14.7465	4.34e-44	1.48e-42	89.2429	down
SIRPB2	-0.762203	6.49469	-15.7217	3.35e-49	1.47e-47	100.947	down
TFF3	-0.763512	8.00478	-13.8101	2.3e-39	6.2e-38	78.4316	down
TNFRSF1B	-0.763929	8.49963	-16.8343	2.99e-55	1.79e-53	114.801	down
MAD2L1	-0.76409	7.37541	-13.7355	5.38e-39	1.42e-37	77.5894	down
BRI3BP	-0.764443	8.94507	-14.8035	2.21e-44	7.69e-43	89.9152	down
LPIN2	-0.764945	8.72377	-14.2635	1.25e-41	3.8e-40	83.6112	down
GCLC	-0.764995	8.78209	-13.2152	1.83e-36	4.3e-35	71.7991	down
RILPL2	-0.765837	9.59231	-18.837	1.24e-66	1.25e-64	140.886	down
KIAA1586	-0.767663	6.94744	-13.163	3.26e-36	7.59e-35	71.2259	down
SLC25A40	-0.768472	8.36924	-14.1484	4.76e-41	1.39e-39	82.2866	down
PGM2	-0.7688	7.92342	-18.6613	1.3e-65	1.26e-63	138.546	down
CHPT1	-0.768925	7.44941	-14.424	1.93e-42	6.13e-41	85.4708	down
CA3	-0.76897	8.00741	-4.9082	1.1e-06	2.94e-06	4.19405	down
CACNA2D3	-0.769987	6.23621	-12.7331	3.56e-34	7.49e-33	66.5669	down
ABHD5	-0.771974	7.81852	-15.7903	1.44e-49	6.43e-48	101.787	down
ARRB2	-0.77207	8.10104	-16.0131	9.16e-51	4.33e-49	104.526	down
HMGB2	-0.773229	12.2076	-17.0255	2.6e-56	1.6e-54	117.231	down
TMIGD3	-0.773598	6.82772	-9.47035	2.56e-20	2.29e-19	34.9558	down
ARHGAP15	-0.773808	8.99179	-18.2505	3.06e-63	2.75e-61	133.11	down
CYFIP2	-0.774113	8.33074	-18.1113	1.92e-62	1.66e-60	131.279	down
ITGA2B	-0.774367	7.93177	-12.0824	3.54e-31	6.36e-30	59.7178	down
ATP23	-0.776007	7.60409	-13.7296	5.75e-39	1.51e-37	77.5234	down
PTAFR	-0.77786	8.16401	-20.2514	5.41e-75	7.03e-73	160.046	down
ORC1	-0.778198	6.22176	-12.7032	4.91e-34	1.03e-32	66.2469	down
CENPF	-0.779526	7.40644	-13.4447	1.42e-37	3.58e-36	74.335	down
PLS1	-0.779939	7.03726	-12.8539	9.61e-35	2.09e-33	67.8658	down
EMB	-0.780573	6.54436	-12.2564	5.72e-32	1.08e-30	61.5248	down
RGS10	-0.781	10.4334	-15.3534	3e-47	1.19e-45	96.4765	down
YEATS4	-0.781014	7.25448	-12.637	1e-33	2.06e-32	65.5398	down
CSF2RA	-0.781141	6.0619	-17.4055	1.95e-58	1.42e-56	122.1	down
KIF18A	-0.781971	6.81808	-12.5276	3.23e-33	6.46e-32	64.3763	down
MCTP1	-0.782245	7.32656	-14.6901	8.45e-44	2.85e-42	88.58	down
LILRA6	-0.783135	7.91999	-14.192	2.87e-41	8.51e-40	82.7881	down
PLAGL1	-0.783534	7.89128	-12.5615	2.25e-33	4.53e-32	64.736	down
CD36	-0.784739	10.534	-11.3569	5.75e-28	8.46e-27	52.3864	down
TK1	-0.785535	8.23821	-15.4482	9.49e-48	3.86e-46	97.6213	down
MIS18A	-0.785699	7.53822	-14.6814	9.37e-44	3.15e-42	88.4778	down
RAC2	-0.786702	10.3201	-16.4107	6.37e-53	3.37e-51	109.467	down
CLEC4A	-0.788186	7.42083	-16.5019	2.02e-53	1.1e-51	110.61	down
GMNN	-0.788678	9.57556	-13.8394	1.65e-39	4.45e-38	78.7634	down
ELF4	-0.789743	8.03748	-20.3264	1.92e-75	2.55e-73	161.078	down
SLC26A8	-0.790053	6.54133	-14.2777	1.06e-41	3.23e-40	83.7752	down
ROGDI	-0.790894	8.18061	-15.1273	4.61e-46	1.74e-44	93.7614	down
LTB4R	-0.791198	7.86812	-17.8904	3.51e-61	2.9e-59	128.389	down
KCNE3	-0.791548	6.6757	-18.4968	1.16e-64	1.11e-62	136.363	down
OSTF1	-0.791815	9.7203	-14.0443	1.58e-40	4.52e-39	81.0946	down
NOD2	-0.792311	6.96852	-17.3305	5.14e-58	3.63e-56	121.134	down
DNAJA4	-0.792469	8.03637	-12.5352	2.98e-33	5.97e-32	64.457	down
CENPL	-0.792878	6.59545	-14.0579	1.35e-40	3.89e-39	81.25	down
FAR2	-0.793318	7.92218	-15.6276	1.06e-48	4.55e-47	99.7997	down
SHTN1	-0.794251	7.57417	-11.5982	5.1e-29	7.95e-28	54.7885	down
SDPR	-0.797669	7.25907	-13.3284	5.21e-37	1.26e-35	73.0458	down
PDZD8	-0.797854	7.44056	-15.8727	5.2e-50	2.38e-48	102.798	down
PARPBP	-0.799043	6.02034	-13.2851	8.43e-37	2.01e-35	72.5681	down
CP	-0.800225	7.56972	-12.9999	1.96e-35	4.37e-34	69.4464	down
APOBR	-0.800295	7.54778	-18.1508	1.14e-62	9.98e-61	131.798	down
CYBRD1	-0.800905	8.82702	-13.4134	2.02e-37	5.02e-36	73.9879	down
RASGRP2	-0.800908	7.62834	-16.7952	4.92e-55	2.91e-53	114.305	down
CD37	-0.801973	7.57607	-12.0817	3.56e-31	6.39e-30	59.7112	down
XPO7	-0.802256	8.58058	-11.565	7.13e-29	1.11e-27	54.4559	down
AFFX-HSAC07/X00351_5_at	-0.802406	11.1436	-6.68498	4.13e-11	1.8e-10	14.0912	down
HJURP	-0.802884	8.35587	-13.7766	3.37e-39	9.02e-38	78.0527	down
MANSC1	-0.803262	8.54227	-11.5339	9.75e-29	1.5e-27	54.1451	down
BIRC5	-0.803592	8.33355	-14.5653	3.68e-43	1.21e-41	87.1167	down
HLX	-0.803821	8.28136	-16.4039	6.94e-53	3.63e-51	109.383	down
CXCL12	-0.805781	11.8274	-13.6542	1.35e-38	3.51e-37	76.6746	down
C16orf54	-0.807518	9.61185	-11.6503	3.01e-29	4.76e-28	55.3119	down
MPZL3	-0.808209	6.96202	-17.2465	1.52e-57	1e-55	120.056	down
APMAP	-0.808421	10.9997	-18.252	3e-63	2.71e-61	133.129	down
GMPR	-0.808848	9.42821	-11.9926	8.99e-31	1.58e-29	58.7931	down
GLRX5	-0.808901	12.0959	-14.9085	6.32e-45	2.28e-43	91.1575	down
LTA4H	-0.809979	11.5835	-18.3901	4.8e-64	4.46e-62	134.951	down
LXN	-0.809997	9.33725	-12.6205	1.2e-33	2.45e-32	65.3637	down
NCAPG2	-0.810418	8.57285	-13.918	6.72e-40	1.87e-38	79.6546	down
NLRP12	-0.8122	7.43078	-18.2685	2.41e-63	2.2e-61	133.346	down
PTTG1	-0.812305	10.5997	-14.4685	1.15e-42	3.67e-41	85.9884	down
ALOX5	-0.812922	8.15438	-14.7325	5.12e-44	1.74e-42	89.0786	down
SLC28A3	-0.814559	6.64821	-13.6405	1.58e-38	4.09e-37	76.5208	down
AOAH	-0.816487	8.01359	-20.0526	8.35e-74	1.05e-71	157.322	down
HEBP1	-0.816677	10.2999	-15.5882	1.72e-48	7.26e-47	99.3202	down
MYADM	-0.816829	9.6024	-16.8535	2.34e-55	1.41e-53	115.044	down
RPS6KA1	-0.817104	8.42417	-17.7168	3.41e-60	2.64e-58	126.127	down
SPA17	-0.81828	6.62517	-11.5538	7.98e-29	1.24e-27	54.3436	down
CPNE3	-0.819317	9.55438	-12.7781	2.19e-34	4.64e-33	67.0495	down
CCNDBP1	-0.820094	10.8175	-14.2608	1.29e-41	3.91e-40	83.5802	down
CEACAM4	-0.82172	7.46903	-15.4171	1.38e-47	5.56e-46	97.246	down
ZWINT	-0.822197	9.9957	-13.3987	2.38e-37	5.91e-36	73.8239	down
MYB	-0.822613	6.95585	-17.8482	6.11e-61	4.97e-59	127.838	down
TACSTD2	-0.823046	7.3709	-15.7039	4.16e-49	1.83e-47	100.731	down
CENPU	-0.824175	9.07704	-12.8831	7e-35	1.53e-33	68.1804	down
CENPW	-0.824382	9.33176	-13.957	4.3e-40	1.21e-38	80.0983	down
IRAK3	-0.824432	7.12139	-16.7254	1.19e-54	6.97e-53	113.423	down
THEMIS2	-0.825043	8.6144	-17.0335	2.35e-56	1.45e-54	117.333	down
GINS1	-0.825504	8.23106	-12.8092	1.56e-34	3.34e-33	67.3836	down
TAL1	-0.827611	8.83912	-13.2788	9.04e-37	2.15e-35	72.4991	down
IL17RA	-0.828375	8.81891	-22.4883	1.27e-88	3.29e-86	191.298	down
SLC25A39	-0.828392	10.5861	-12.1023	2.88e-31	5.19e-30	59.9235	down
ZNF367	-0.829644	8.95412	-13.3043	6.81e-37	1.63e-35	72.7801	down
FPR1	-0.830681	7.71501	-18.6047	2.76e-65	2.66e-63	137.793	down
MSH2	-0.831032	7.66669	-11.8218	5.23e-30	8.66e-29	57.0469	down
CYSTM1	-0.831294	10.3106	-17.0497	1.91e-56	1.19e-54	117.539	down
FAS	-0.832547	6.79804	-14.2447	1.56e-41	4.69e-40	83.3944	down
ASPM	-0.832952	7.51067	-11.8305	4.78e-30	7.96e-29	57.1354	down
MCM10	-0.833737	7.23467	-14.6021	2.39e-43	7.85e-42	87.5471	down
MCM2	-0.834629	9.44083	-13.7874	2.98e-39	7.98e-38	78.1754	down
VAMP8	-0.834684	10.647	-15.8607	6.04e-50	2.75e-48	102.65	down
OGFRL1	-0.834776	7.93111	-18.4554	2.02e-64	1.9e-62	135.815	down
2022-03-01	-0.835218	6.67674	-15.5836	1.82e-48	7.66e-47	99.2643	down
GCH1	-0.835623	8.51397	-14.0608	1.31e-40	3.76e-39	81.2833	down
WASF1	-0.835915	7.08686	-11.9938	8.88e-31	1.56e-29	58.8053	down
RSAD2	-0.83599	8.58256	-9.23801	1.88e-19	1.6e-18	32.9837	down
VRK1	-0.83604	9.17129	-15.5801	1.9e-48	7.98e-47	99.2212	down
TMCC2	-0.836716	8.24691	-13.5917	2.73e-38	7.04e-37	75.9748	down
SAMSN1	-0.839006	8.9032	-11.9639	1.21e-30	2.09e-29	58.4986	down
RHOG	-0.839443	9.41373	-20.4025	6.71e-76	9.18e-74	162.124	down
UBE2T	-0.840026	8.80074	-13.9125	7.16e-40	1.98e-38	79.5917	down
CAPG	-0.840254	7.54232	-15.9691	1.58e-50	7.4e-49	103.984	down
IL18R1	-0.840309	6.29569	-14.4254	1.9e-42	6.04e-41	85.4865	down
CMAS	-0.840439	7.67928	-10.5235	1.85e-24	2.2e-23	44.3843	down
DCAF12	-0.841269	10.7152	-15.0789	8.23e-46	3.09e-44	93.1843	down
PTPRC	-0.842039	8.95615	-20.4543	3.28e-76	4.56e-74	162.838	down
FES	-0.843177	7.77683	-16.311	2.23e-52	1.14e-50	108.223	down
FAM105A	-0.843199	6.9137	-20.235	6.78e-75	8.74e-73	159.822	down
VPREB1	-0.843259	6.12891	-7.62414	6.44e-14	3.63e-13	20.4283	down
STOM	-0.843526	11.6425	-18.9521	2.63e-67	2.68e-65	142.426	down
STXBP5	-0.846574	6.58098	-16.4258	5.27e-53	2.83e-51	109.657	down
CLEC11A	-0.847163	8.37777	-14.2965	8.54e-42	2.63e-40	83.9929	down
FFAR2	-0.847558	6.21356	-14.9557	3.6e-45	1.31e-43	91.7177	down
FBXO5	-0.847832	8.27172	-13.8463	1.52e-39	4.12e-38	78.8414	down
LYN	-0.849051	9.37355	-17.2906	8.61e-58	5.91e-56	120.622	down
C17orf99	-0.849184	8.29524	-10.3204	1.24e-23	1.38e-22	42.5054	down
ANKRD55	-0.850587	6.16243	-16.7871	5.46e-55	3.21e-53	114.203	down
UROD	-0.852442	10.0371	-13.2542	1.19e-36	2.81e-35	72.2274	down
TCL1A	-0.852784	7.51929	-7.64427	5.56e-14	3.14e-13	20.5722	down
RAB32	-0.853614	8.98454	-19.6	4.09e-71	4.75e-69	151.156	down
CMTM5	-0.85381	7.96795	-12.6765	6.55e-34	1.36e-32	65.9614	down
CD14	-0.854094	8.76527	-12.2083	9.49e-32	1.76e-30	61.0229	down
GMFG	-0.854945	10.6938	-17.4377	1.28e-58	9.39e-57	122.516	down
KBTBD7	-0.855564	7.08974	-14.9807	2.67e-45	9.8e-44	92.0144	down
IER3	-0.857119	8.64678	-15.6844	5.29e-49	2.3e-47	100.492	down
LAPTM5	-0.857142	11.2038	-14.6206	1.92e-43	6.36e-42	87.7645	down
TANGO2	-0.857771	9.94731	-13.5601	3.9e-38	1e-36	75.6209	down
HIST1H4C	-0.861442	11.9525	-12.6282	1.1e-33	2.26e-32	65.446	down
MED30	-0.862883	7.997	-15.6646	6.74e-49	2.92e-47	100.251	down
H1F0	-0.863501	10.4125	-12.0908	3.24e-31	5.84e-30	59.8046	down
FCAR	-0.864192	6.14577	-14.3589	4.13e-42	1.29e-40	84.7151	down
CD52	-0.86477	9.31292	-11.9592	1.27e-30	2.19e-29	58.45	down
MME	-0.864995	7.68139	-14.4176	2.08e-42	6.59e-41	85.3956	down
CPPED1	-0.865635	7.31508	-19.1889	1.08e-68	1.12e-66	145.603	down
CDCA7L	-0.865973	8.76739	-14.9601	3.42e-45	1.25e-43	91.7694	down
IGLV2-14	-0.866203	9.12146	-5.57345	3.33e-08	1.07e-07	7.56979	down
ADGRG3	-0.866859	7.09153	-17.3283	5.29e-58	3.71e-56	121.107	down
PIP4K2A	-0.867267	9.44629	-17.2487	1.48e-57	9.77e-56	120.084	down
ANKRD9	-0.867893	8.78162	-11.6731	2.38e-29	3.81e-28	55.5415	down
ECT2	-0.870196	7.85108	-14.1929	2.84e-41	8.45e-40	82.7976	down
KCNJ2	-0.870341	7.72709	-14.6763	9.95e-44	3.33e-42	88.4177	down
KLF5	-0.870413	6.97088	-16.9845	4.4e-56	2.69e-54	116.708	down
SMC2	-0.870448	7.96767	-15.4538	8.86e-48	3.62e-46	97.6893	down
NRBF2	-0.871281	7.53363	-13.4117	2.06e-37	5.11e-36	73.9688	down
CDT1	-0.871491	7.6198	-15.9615	1.74e-50	8.12e-49	103.89	down
PCNA	-0.8722	11.301	-16.6786	2.17e-54	1.23e-52	112.832	down
ANKLE1	-0.87453	7.26052	-10.4426	3.96e-24	4.57e-23	43.6325	down
LBR	-0.876245	11.384	-17.209	2.46e-57	1.6e-55	119.575	down
UBR5-AS1	-0.87727	6.33653	-15.7309	2.99e-49	1.33e-47	101.06	down
PLEKHF2	-0.877671	8.40302	-13.6015	2.45e-38	6.32e-37	76.0846	down
BMX	-0.877983	6.77639	-15.7259	3.18e-49	1.4e-47	100.999	down
SMIM3	-0.879099	8.3772	-15.7446	2.53e-49	1.12e-47	101.227	down
HLA-DRA	-0.880292	10.5256	-9.96365	3.24e-22	3.34e-21	39.2739	down
C9orf40	-0.880973	8.02444	-15.5437	2.96e-48	1.24e-46	98.7797	down
FAM26F	-0.881321	8.25885	-11.8706	3.17e-30	5.33e-29	57.5439	down
TALDO1	-0.881491	11.8027	-20.298	2.84e-75	3.72e-73	160.687	down
CCL18	-0.88159	9.04653	-8.39786	1.84e-16	1.25e-15	26.1929	down
ANPEP	-0.882001	8.08289	-14.1182	6.74e-41	1.96e-39	81.9398	down
RGCC	-0.882228	10.659	-15.5171	4.1e-48	1.7e-46	98.4566	down
CLEC4E	-0.883237	7.25553	-17.617	1.25e-59	9.45e-58	124.833	down
TCTEX1D1	-0.885656	5.48707	-14.7499	4.17e-44	1.43e-42	89.2826	down
MMRN1	-0.885992	6.83239	-9.23129	1.99e-19	1.69e-18	32.9273	down
MINPP1	-0.886566	9.83046	-12.321	2.9e-32	5.55e-31	62.2002	down
MAP3K8	-0.886665	6.58505	-16.0928	3.4e-51	1.65e-49	105.512	down
FOLR3	-0.886807	7.85358	-9.60189	8.12e-21	7.56e-20	36.09	down
ANK1	-0.889474	9.66044	-11.5907	5.5e-29	8.58e-28	54.7125	down
NDC80	-0.893186	8.02134	-13.0431	1.22e-35	2.75e-34	69.9159	down
ADGRE3	-0.893662	6.27012	-17.8994	3.12e-61	2.59e-59	128.506	down
MKI67	-0.895093	8.37168	-14.6576	1.24e-43	4.13e-42	88.1985	down
KCNH2	-0.897012	8.08887	-15.288	6.62e-47	2.58e-45	95.6894	down
FAM210B	-0.897739	9.83544	-14.0532	1.43e-40	4.1e-39	81.1953	down
CCND3	-0.897868	10.5343	-16.1858	1.07e-51	5.32e-50	106.664	down
ALAS1	-0.900887	8.46474	-16.1146	2.59e-51	1.27e-49	105.782	down
TMEM55A	-0.901681	8.49378	-15.7844	1.55e-49	6.9e-48	101.714	down
FBXO7	-0.90185	11.3923	-15.9162	3.04e-50	1.4e-48	103.333	down
GPR27	-0.902701	7.6392	-19.3656	9.9e-70	1.07e-67	147.984	down
NCAPH	-0.903435	7.32257	-15.3042	5.45e-47	2.13e-45	95.8835	down
PSRC1	-0.903796	7.48859	-16.8574	2.23e-55	1.34e-53	115.094	down
BCL2L15	-0.905008	6.63614	-16.4196	5.7e-53	3.03e-51	109.578	down
G6PD	-0.90586	8.39191	-17.2536	1.39e-57	9.27e-56	120.148	down
ORC6	-0.906012	8.82302	-11.9835	9.88e-31	1.73e-29	58.6994	down
YOD1	-0.906254	6.26791	-12.146	1.82e-31	3.32e-30	60.3759	down
RNF24	-0.907155	7.9603	-21.2266	7.01e-81	1.12e-78	173.546	down
COTL1	-0.908211	8.62336	-21.6287	2.47e-83	4.56e-81	179.17	down
RACGAP1	-0.909148	10.7202	-14.8507	1.26e-44	4.43e-43	90.4723	down
YWHAH	-0.909911	9.11603	-14.5285	5.67e-43	1.84e-41	86.6876	down
DACH1	-0.910193	6.40844	-13.6711	1.12e-38	2.91e-37	76.8647	down
GLT1D1	-0.911412	8.70039	-18.6814	9.92e-66	9.71e-64	138.813	down
ABRACL	-0.914134	9.59086	-16.61	5.16e-54	2.87e-52	111.969	down
PTPN22	-0.914541	5.9163	-19.6197	3.13e-71	3.69e-69	151.423	down
FAM107B	-0.914806	9.94474	-15.9259	2.7e-50	1.25e-48	103.452	down
MS4A6A	-0.915949	10.0399	-20.4001	6.95e-76	9.43e-74	162.091	down
HBD	-0.916113	13.7538	-16.6465	3.25e-54	1.83e-52	112.427	down
GZMB	-0.916224	7.15769	-14.9363	4.54e-45	1.65e-43	91.4867	down
NIPSNAP3A	-0.918658	9.06269	-14.5261	5.84e-43	1.89e-41	86.6593	down
LMO2	-0.919015	8.45763	-17.2784	1.01e-57	6.84e-56	120.465	down
CLEC4G	-0.92102	6.78302	-12.1946	1.1e-31	2.02e-30	60.8806	down
SGO2	-0.921494	8.20015	-13.0649	9.6e-36	2.18e-34	70.1536	down
DMTN	-0.921933	9.42338	-13.3542	3.91e-37	9.58e-36	73.3314	down
PLA2G7	-0.921949	7.06908	-10.5337	1.68e-24	2.01e-23	44.4789	down
PYCARD	-0.923514	9.249	-19.437	3.76e-70	4.13e-68	148.948	down
CKS2	-0.924124	10.8206	-14.7848	2.76e-44	9.57e-43	89.6941	down
CEACAM1	-0.928745	7.66356	-21.0685	6.4e-80	9.71e-78	171.343	down
DEPDC1	-0.92908	7.60299	-14.2856	9.7e-42	2.97e-40	83.8665	down
ALDH1A1	-0.929988	7.37968	-11.5757	6.4e-29	9.95e-28	54.5628	down
RHD	-0.933107	7.84427	-11.3394	6.85e-28	1e-26	52.2134	down
ARHGAP9	-0.934819	9.32558	-18.425	3.02e-64	2.82e-62	135.412	down
KIF18B	-0.934864	8.93839	-13.4733	1.03e-37	2.61e-36	74.6535	down
F5	-0.937474	7.50253	-17.9746	1.16e-61	9.97e-60	129.488	down
RUBCNL	-0.938282	7.52087	-10.8882	5.71e-26	7.47e-25	47.8294	down
BNIP3L	-0.938837	11.6226	-15.3468	3.25e-47	1.28e-45	96.3973	down
PLSCR1	-0.939567	9.86501	-16.4209	5.61e-53	2.99e-51	109.594	down
CKAP2L	-0.941234	7.85928	-15.4813	6.34e-48	2.6e-46	98.022	down
SKAP2	-0.941929	8.46873	-17.7342	2.71e-60	2.13e-58	126.354	down
CCL5	-0.94206	9.4177	-15.9307	2.54e-50	1.18e-48	103.511	down
MKRN1	-0.942983	10.1588	-15.3547	2.96e-47	1.17e-45	96.4918	down
SMIM24	-0.943032	7.45779	-16.9639	5.72e-56	3.47e-54	116.447	down
NMI	-0.944077	9.72756	-21.4685	2.35e-82	4.13e-80	176.926	down
EPCAM	-0.945759	6.76722	-9.93449	4.22e-22	4.32e-21	39.0138	down
STIL	-0.945791	7.91037	-14.2841	9.87e-42	3.02e-40	83.8491	down
CMTM6	-0.947837	10.5585	-19.5781	5.51e-71	6.32e-69	150.86	down
TSPAN5	-0.948619	8.8312	-14.2904	9.17e-42	2.81e-40	83.9219	down
MND1	-0.948904	6.58301	-14.152	4.56e-41	1.34e-39	82.3282	down
CPNE2	-0.94923	9.26081	-18.266	2.49e-63	2.26e-61	133.314	down
ATAD2	-0.950155	8.23514	-14.5097	7.08e-43	2.28e-41	86.4676	down
LCP2	-0.950205	7.63327	-24.231	1.69e-99	8.41e-97	216.237	down
TRAK2	-0.954287	10.2933	-13.5666	3.63e-38	9.33e-37	75.6933	down
CDC7	-0.955093	8.25397	-13.7315	5.62e-39	1.49e-37	77.5449	down
CENPE	-0.955134	8.18281	-13.9569	4.31e-40	1.21e-38	80.0967	down
DPY19L1P1	-0.958678	5.93334	-15.4051	1.6e-47	6.41e-46	97.1007	down
GNA15	-0.958709	8.02575	-18.0673	3.43e-62	2.96e-60	130.702	down
LRRK2	-0.962118	8.21912	-13.9854	3.11e-40	8.81e-39	80.4213	down
FRAT1	-0.965065	6.82956	-20.7499	5.44e-78	7.98e-76	166.92	down
GPR18	-0.968025	6.73584	-15.4024	1.66e-47	6.61e-46	97.0675	down
DTL	-0.975778	8.40216	-14.4091	2.3e-42	7.26e-41	85.2975	down
PNP	-0.976329	9.67062	-15.5429	2.99e-48	1.25e-46	98.7694	down
TLR1	-0.976654	7.31972	-14.213	2.25e-41	6.74e-40	83.0289	down
LAIR1	-0.976943	8.39286	-21.3434	1.36e-81	2.32e-79	175.177	down
HAL	-0.977968	7.2508	-17.9499	1.61e-61	1.37e-59	129.165	down
S100A8	-0.979396	14.168	-21.5813	4.81e-83	8.62e-81	178.505	down
GZMK	-0.979504	8.69825	-15.2194	1.52e-46	5.8e-45	94.8647	down
COL17A1	-0.980301	7.06569	-15.1661	2.88e-46	1.09e-44	94.2264	down
CEP55	-0.982043	7.18398	-14.2117	2.28e-41	6.82e-40	83.0151	down
VCAM1	-0.982291	11.0479	-15.8523	6.7e-50	3.03e-48	102.547	down
GGTA1P	-0.982881	9.00773	-17.253	1.4e-57	9.31e-56	120.14	down
TFEC	-0.983219	6.58468	-16.2281	6.29e-52	3.18e-50	107.19	down
PSTPIP1	-0.983546	8.01155	-19.1384	2.14e-68	2.2e-66	144.924	down
TRIM10	-0.987903	7.64302	-13.4841	9.16e-38	2.32e-36	74.7731	down
IRF8	-0.988206	9.02037	-20.5328	1.11e-76	1.57e-74	163.92	down
CEBPD	-0.988627	10.189	-17.7415	2.47e-60	1.97e-58	126.449	down
RAB37	-0.989599	7.45577	-17.2587	1.3e-57	8.72e-56	120.212	down
CD300LF	-0.99092	8.31007	-19.296	2.54e-69	2.68e-67	147.046	down
BASP1	-0.991327	10.9928	-19.1979	9.59e-69	9.98e-67	145.723	down
SLC6A8	-0.992856	8.7468	-12.9301	4.19e-35	9.2e-34	68.6891	down
TFDP1	-0.99304	9.81984	-15.0596	1.04e-45	3.87e-44	92.9535	down
SHCBP1	-0.993202	8.39084	-12.3396	2.38e-32	4.59e-31	62.3951	down
JAML	-0.993739	8.85839	-17.1969	2.88e-57	1.86e-55	119.42	down
TKT	-0.994111	9.47328	-20.1244	3.11e-74	3.98e-72	158.305	down
C3AR1	-0.994668	8.84692	-18.2813	2.03e-63	1.87e-61	133.515	down
CLEC1B	-0.997429	7.91356	-12.9689	2.75e-35	6.05e-34	69.1094	down
UGCG	-0.998187	9.76826	-16.5571	1.01e-53	5.55e-52	111.303	down
PLEK	-0.999689	9.35519	-18.7415	4.44e-66	4.42e-64	139.614	down
AIF1	-1.00163	10.5354	-21.6559	1.68e-83	3.14e-81	179.552	down
POLE2	-1.00189	8.64363	-14.8721	9.75e-45	3.47e-43	90.7265	down
CD69	-1.00338	7.21333	-11.3032	9.81e-28	1.43e-26	51.8568	down
CENPA	-1.00386	8.21158	-17.0967	1.04e-56	6.56e-55	118.139	down
CHIT1	-1.00451	7.92609	-12.1481	1.78e-31	3.25e-30	60.398	down
SRGN	-1.00495	13.1992	-18.3576	7.4e-64	6.83e-62	134.521	down
RRM2	-1.00773	10.7391	-14.4282	1.84e-42	5.86e-41	85.5195	down
CSF2RB	-1.01053	9.8642	-14.934	4.66e-45	1.69e-43	91.4598	down
CMPK2	-1.01363	9.69774	-13.8669	1.21e-39	3.28e-38	79.0747	down
LPGAT1	-1.01405	7.43186	-19.3504	1.22e-69	1.3e-67	147.778	down
LIN7A	-1.01433	5.69044	-20.4543	3.28e-76	4.56e-74	162.838	down
GNAQ	-1.01648	8.64086	-21.321	1.86e-81	3.15e-79	174.864	down
RBM38	-1.01917	9.46625	-13.8397	1.64e-39	4.44e-38	78.766	down
CD5L	-1.01972	8.86375	-12.9717	2.66e-35	5.89e-34	69.1402	down
TNFAIP6	-1.02141	8.12587	-16.2085	8.04e-52	4.04e-50	106.946	down
RPIA	-1.02199	10.6917	-18.1616	9.9e-63	8.69e-61	131.94	down
ACSL1	-1.02391	9.25467	-13.7314	5.63e-39	1.49e-37	77.5435	down
HMBS	-1.0259	11.3009	-12.9715	2.67e-35	5.9e-34	69.1377	down
IQGAP2	-1.02966	8.8285	-17.2347	1.77e-57	1.16e-55	119.905	down
CORO1A	-1.03201	10.3978	-16.5867	6.93e-54	3.83e-52	111.674	down
BAZ1A	-1.03335	9.53502	-17.6893	4.87e-60	3.76e-58	125.771	down
CX3CR1	-1.03808	8.51473	-13.4423	1.46e-37	3.66e-36	74.3084	down
CDKN2D	-1.0381	8.47719	-17.405	1.96e-58	1.42e-56	122.094	down
MPP1	-1.03842	10.6304	-16.3389	1.57e-52	8.08e-51	108.571	down
CSF3R	-1.04005	8.56481	-19.5581	7.24e-71	8.15e-69	150.588	down
PBK	-1.04078	8.18949	-12.346	2.23e-32	4.3e-31	62.4623	down
LILRA2	-1.04315	7.08622	-22.4982	1.1e-88	2.9e-86	191.438	down
ERMAP	-1.04385	8.05528	-12.5491	2.57e-33	5.15e-32	64.6042	down
KIAA0922	-1.04446	8.56087	-15.2856	6.82e-47	2.66e-45	95.6599	down
ARHGDIB	-1.04503	10.6388	-15.4542	8.82e-48	3.61e-46	97.694	down
GJB6	-1.04538	5.94012	-13.5222	5.97e-38	1.53e-36	75.1976	down
SPIC	-1.0465	5.24466	-13.9646	3.94e-40	1.11e-38	80.1851	down
IMPA2	-1.05021	8.32504	-17.4488	1.11e-58	8.16e-57	122.659	down
NCAPG	-1.05311	8.7299	-13.7307	5.68e-39	1.5e-37	77.5349	down
GZMA	-1.0588	7.96353	-14.8898	7.9e-45	2.84e-43	90.9355	down
AKR1C3	-1.06079	9.0222	-11.6929	1.95e-29	3.14e-28	55.7409	down
MYL4	-1.06227	10.0478	-14.0968	8.62e-41	2.5e-39	81.6954	down
NCEH1	-1.06463	8.07626	-13.1497	3.77e-36	8.78e-35	71.0801	down
HBQ1	-1.06505	9.32951	-12.7264	3.82e-34	8.04e-33	66.4952	down
IL18	-1.06506	6.89102	-16.0433	6.29e-51	3.01e-49	104.899	down
ART4	-1.06659	7.2605	-13.3041	6.83e-37	1.63e-35	72.7781	down
BLVRB	-1.06726	12.0855	-17.1539	5.01e-57	3.19e-55	118.871	down
MBOAT2	-1.06863	9.03229	-17.1025	9.69e-57	6.11e-55	118.214	down
MFHAS1	-1.07163	8.76572	-14.3377	5.29e-42	1.64e-40	84.4697	down
MXD1	-1.07292	8.53399	-23.7295	2.38e-96	9.05e-94	209.018	down
KIF15	-1.07792	7.95223	-14.6811	9.41e-44	3.16e-42	88.4734	down
CEBPA	-1.08036	8.97013	-20.0991	4.41e-74	5.6e-72	157.959	down
RGS2	-1.08045	10.867	-16.0979	3.19e-51	1.56e-49	105.576	down
NEIL3	-1.08149	7.40162	-17.0546	1.79e-56	1.12e-54	117.602	down
CENPK	-1.08167	8.02327	-14.1487	4.74e-41	1.39e-39	82.2899	down
JAZF1	-1.08445	9.06362	-15.52	3.96e-48	1.65e-46	98.4916	down
RAB27A	-1.0908	9.63424	-22.1649	1.26e-86	2.75e-84	186.72	down
DEK	-1.09125	11.3871	-19.3361	1.48e-69	1.57e-67	147.586	down
UBE2C	-1.0918	10.2828	-17.3417	4.45e-58	3.15e-56	121.278	down
CAT	-1.09359	11.0299	-16.7291	1.14e-54	6.67e-53	113.47	down
RAD51AP1	-1.09738	8.3007	-17.226	1.98e-57	1.29e-55	119.793	down
RAB31	-1.09777	10.511	-19.7873	3.17e-72	3.78e-70	153.702	down
SPC25	-1.09785	6.24366	-14.9576	3.52e-45	1.28e-43	91.7396	down
CENPH	-1.09959	7.49378	-13.5582	3.98e-38	1.02e-36	75.6001	down
SERPINA1	-1.1013	7.79514	-22.7097	5.39e-90	1.53e-87	194.443	down
SKA1	-1.10275	5.82594	-12.5775	1.9e-33	3.84e-32	64.9057	down
SLC22A15	-1.1052	7.70167	-17.6623	6.94e-60	5.29e-58	125.42	down
MGST1	-1.10579	9.07823	-14.381	3.19e-42	1e-40	84.9709	down
CPOX	-1.11002	10.6618	-13.9001	8.25e-40	2.28e-38	79.4511	down
TLR2	-1.11031	8.53344	-21.2988	2.55e-81	4.19e-79	174.553	down
DCK	-1.11124	9.98616	-16.6937	1.79e-54	1.03e-52	113.023	down
CDC20	-1.11823	9.38542	-15.1839	2.33e-46	8.88e-45	94.4391	down
MPEG1	-1.12322	9.60352	-19.9937	1.88e-73	2.32e-71	156.517	down
SLC27A2	-1.12672	6.95645	-18.2391	3.56e-63	3.18e-61	132.959	down
CTSE	-1.1269	9.37272	-13.7699	3.64e-39	9.7e-38	77.9771	down
OSCAR	-1.12768	7.14529	-18.8236	1.48e-66	1.48e-64	140.708	down
SLC25A21	-1.12965	5.99603	-11.8538	3.76e-30	6.3e-29	57.3725	down
KRT1	-1.13072	7.98876	-11.2595	1.51e-27	2.19e-26	51.4275	down
PRC1	-1.13188	9.94012	-14.6726	1.04e-43	3.47e-42	88.3739	down
CCNA2	-1.13212	8.62916	-17.2704	1.12e-57	7.55e-56	120.363	down
KIF14	-1.13289	7.16674	-15.5986	1.51e-48	6.44e-47	99.4465	down
OLIG1	-1.13417	6.26839	-15.8494	6.94e-50	3.13e-48	102.512	down
NINJ2	-1.13515	8.40922	-19.8467	1.41e-72	1.7e-70	154.51	down
TSPO	-1.13699	11.2222	-20.317	2.19e-75	2.88e-73	160.948	down
IRS2	-1.13821	9.64611	-20.0518	8.44e-74	1.05e-71	157.311	down
HMOX1	-1.13847	10.2458	-13.9819	3.23e-40	9.15e-39	80.3825	down
MOB1B	-1.13858	10.1007	-14.8751	9.42e-45	3.36e-43	90.7612	down
E2F8	-1.13868	8.52091	-14.1599	4.16e-41	1.23e-39	82.4193	down
CDKN3	-1.13888	8.6983	-14.9885	2.43e-45	8.97e-44	92.1065	down
SLPI	-1.14198	9.95922	-17.5662	2.42e-59	1.82e-57	124.175	down
SLC25A37	-1.1442	10.7723	-14.3481	4.68e-42	1.46e-40	84.5897	down
DNTT	-1.1457	6.96255	-8.91163	2.91e-18	2.28e-17	30.2815	down
ACTN1	-1.14856	9.88621	-20.0593	7.62e-74	9.61e-72	157.413	down
IL1R2	-1.14981	7.00618	-10.5979	9.18e-25	1.11e-23	45.0798	down
IGSF6	-1.15156	7.57113	-19.9651	2.78e-73	3.41e-71	156.126	down
VNN1	-1.15257	7.17933	-15.6805	5.55e-49	2.41e-47	100.445	down
CPVL	-1.1529	9.63014	-16.428	5.13e-53	2.78e-51	109.684	down
FPR2	-1.15365	6.82575	-17.7396	2.53e-60	2.01e-58	126.424	down
TPX2	-1.15865	9.17095	-16.6807	2.11e-54	1.2e-52	112.858	down
AURKA	-1.15987	8.8881	-16.4066	6.71e-53	3.53e-51	109.416	down
NUF2	-1.16067	8.47512	-13.7297	5.74e-39	1.51e-37	77.5237	down
RASSF2	-1.16592	9.13674	-23.3159	9.14e-94	3.09e-91	203.089	down
NUSAP1	-1.16634	10.1259	-16.0755	4.21e-51	2.04e-49	105.298	down
GLIPR2	-1.16688	8.54071	-24.1195	8.48e-99	3.8e-96	214.631	down
PFN1	-1.16768	10.1097	-14.8076	2.1e-44	7.33e-43	89.964	down
FYB	-1.16833	7.99136	-21.142	2.29e-80	3.57e-78	172.366	down
KIF20A	-1.16984	7.96662	-16.9905	4.07e-56	2.5e-54	116.785	down
TM6SF1	-1.17189	7.47477	-17.3633	3.37e-58	2.4e-56	121.556	down
SYK	-1.17285	8.91232	-22.3741	6.44e-88	1.5e-85	189.68	down
KIF4A	-1.17338	8.32742	-16.3461	1.43e-52	7.42e-51	108.661	down
CD58	-1.17462	8.58257	-17.724	3.1e-60	2.42e-58	126.222	down
LCP1	-1.17708	10.5362	-17.1893	3.17e-57	2.04e-55	119.324	down
TUBB1	-1.18186	7.98681	-16.4181	5.81e-53	3.08e-51	109.56	down
TLR8	-1.18457	6.70812	-23.8074	7.72e-97	3.07e-94	210.138	down
YPEL4	-1.18562	8.57194	-13.176	2.82e-36	6.61e-35	71.3681	down
OIP5	-1.18991	8.11627	-16.8374	2.87e-55	1.72e-53	114.841	down
CD177	-1.19033	8.17586	-14.1219	6.45e-41	1.88e-39	81.9831	down
C1orf228	-1.1904	5.58193	-17.9303	2.08e-61	1.75e-59	128.909	down
SLA	-1.19428	9.70503	-24.2826	8e-100	4.21e-97	216.982	down
MLC1	-1.19464	7.31412	-18.8274	1.4e-66	1.41e-64	140.759	down
TESC	-1.19553	9.26122	-16.3984	7.43e-53	3.87e-51	109.314	down
SNX10	-1.19859	9.3479	-19.2871	2.87e-69	3e-67	146.925	down
TYMS	-1.19933	10.7289	-17.7903	1.3e-60	1.05e-58	127.084	down
KIF23	-1.20022	7.53437	-14.3954	2.7e-42	8.51e-41	85.1379	down
HMMR	-1.20194	9.12068	-17.2128	2.35e-57	1.53e-55	119.624	down
RP2	-1.20212	7.55893	-17.3269	5.39e-58	3.77e-56	121.089	down
HHEX	-1.20569	7.56182	-19.865	1.09e-72	1.33e-70	154.76	down
HCST	-1.20741	9.4505	-23.7486	1.8e-96	7.02e-94	209.293	down
IPCEF1	-1.20776	8.05359	-21.2014	9.97e-81	1.58e-78	173.195	down
ORM2	-1.20776	6.04968	-16.1958	9.41e-52	4.72e-50	106.789	down
HK3	-1.20816	9.00804	-18.5446	6.16e-65	5.9e-63	136.996	down
MYO1F	-1.21055	9.74983	-20.8679	1.05e-78	1.57e-76	168.556	down
GPR65	-1.21436	7.90672	-22.1379	1.85e-86	3.98e-84	186.338	down
HEPACAM2	-1.21452	7.26654	-13.0252	1.48e-35	3.33e-34	69.7206	down
FCER1A	-1.22304	7.12945	-16.051	5.72e-51	2.74e-49	104.995	down
CDK1	-1.22351	9.0026	-16.3432	1.49e-52	7.68e-51	108.625	down
CRISP2	-1.23072	6.8612	-14.5595	3.94e-43	1.29e-41	87.0487	down
ALAS2	-1.23513	11.4434	-14.56	3.92e-43	1.28e-41	87.0552	down
FRAT2	-1.23713	8.77592	-21.7427	4.94e-84	9.73e-82	180.771	down
NCF4	-1.2372	9.69523	-21.4506	3.03e-82	5.26e-80	176.675	down
PTX3	-1.23821	9.3018	-12.1374	1.99e-31	3.62e-30	60.2867	down
ABCB10	-1.24024	10.8307	-14.865	1.06e-44	3.77e-43	90.6414	down
TSPAN2	-1.24312	6.98765	-18.6072	2.67e-65	2.59e-63	137.827	down
B4GALT5	-1.24455	9.70754	-22.7066	5.65e-90	1.58e-87	194.397	down
MMP9	-1.2474	12.0084	-16.6598	2.75e-54	1.55e-52	112.595	down
FAM83D	-1.24778	8.73231	-15.1088	5.75e-46	2.17e-44	93.5411	down
SELENBP1	-1.2553	10.2131	-14.0882	9.53e-41	2.76e-39	81.5963	down
CEBPE	-1.2558	8.20072	-19.8038	2.53e-72	3.04e-70	153.926	down
PTGER2	-1.26452	7.66536	-20.7453	5.79e-78	8.43e-76	166.857	down
IGHM	-1.26488	8.803	-9.83276	1.05e-21	1.04e-20	38.111	down
LPCAT2	-1.27013	7.50285	-22.3982	4.58e-88	1.08e-85	190.02	down
RFLNB	-1.27358	10.9179	-21.9176	4.18e-85	8.51e-83	183.231	down
SLC2A3	-1.27566	8.81965	-23.0291	5.6e-92	1.73e-89	198.992	down
PDZK1IP1	-1.27954	8.07102	-14.7872	2.68e-44	9.31e-43	89.7233	down
FAM46A	-1.28972	9.35163	-20.834	1.68e-78	2.49e-76	168.086	down
AQP9	-1.28982	8.14343	-21.0835	5.19e-80	8.01e-78	171.552	down
PAG1	-1.29052	7.97671	-21.3118	2.12e-81	3.52e-79	174.735	down
TSPO2	-1.29266	8.99787	-15.9254	2.71e-50	1.25e-48	103.446	down
AIM1	-1.29294	8.40737	-23.184	6.08e-93	2.02e-90	201.203	down
CD302	-1.29568	9.58821	-19.7535	5.03e-72	5.97e-70	153.242	down
RNF182	-1.29891	7.10318	-10.6128	7.98e-25	9.69e-24	45.2189	down
MEGF9	-1.30232	8.40584	-22.7986	1.52e-90	4.52e-88	195.707	down
DEPDC1B	-1.3066	7.96157	-16.6759	2.24e-54	1.27e-52	112.799	down
C1orf162	-1.31229	9.33069	-24.3774	2.02e-100	1.1e-97	218.351	down
FGR	-1.31323	9.54848	-21.2387	5.91e-81	9.54e-79	173.715	down
SLC14A1	-1.32002	8.5684	-15.35	3.13e-47	1.23e-45	96.4361	down
FECH	-1.32083	10.4166	-16.1738	1.24e-51	6.17e-50	106.516	down
SLC4A1	-1.32188	11.2485	-15.8591	6.16e-50	2.79e-48	102.631	down
BPGM	-1.3264	10.3875	-16.4241	5.38e-53	2.88e-51	109.635	down
FGL2	-1.32903	9.40114	-21.7787	2.97e-84	5.99e-82	181.277	down
GCLM	-1.33146	8.71599	-17.1047	9.42e-57	5.96e-55	118.241	down
CCNB1	-1.34128	8.35349	-17.3208	5.83e-58	4.05e-56	121.01	down
GYPE	-1.34411	8.20123	-15.3322	3.88e-47	1.52e-45	96.2215	down
ANLN	-1.34633	8.20907	-16.8292	3.19e-55	1.9e-53	114.737	down
CORO2A	-1.34877	7.08516	-22.3276	1.25e-87	2.83e-85	189.02	down
TOP2A	-1.35517	9.68543	-16.1198	2.43e-51	1.19e-49	105.847	down
HBM	-1.36618	13.032	-16.1671	1.35e-51	6.68e-50	106.433	down
CPA3	-1.36907	8.21501	-13.7027	7.8e-39	2.04e-37	77.2201	down
RFESD	-1.37129	9.12449	-16.4078	6.61e-53	3.48e-51	109.431	down
SNCA	-1.3726	9.75121	-17.302	7.43e-58	5.14e-56	120.769	down
PIWIL4	-1.37745	7.68648	-21.193	1.12e-80	1.76e-78	173.077	down
SUCNR1	-1.3783	7.5337	-17.9079	2.79e-61	2.34e-59	128.617	down
MSRB1	-1.3796	11.0535	-23.8974	2.1e-97	8.77e-95	211.432	down
LMNB1	-1.38991	8.72631	-15.8655	5.69e-50	2.59e-48	102.709	down
ITGB2	-1.39268	9.27262	-23.905	1.89e-97	8.04e-95	211.541	down
TTK	-1.39396	8.826	-17.2678	1.16e-57	7.78e-56	120.329	down
FCER1G	-1.39485	10.051	-22.4573	1.97e-88	5.05e-86	190.859	down
NKG7	-1.39639	8.52693	-26.1176	1.93e-111	3.84e-108	243.623	down
LILRA5	-1.40181	7.34786	-16.491	2.32e-53	1.26e-51	110.474	down
KIF11	-1.40618	8.63658	-17.8835	3.84e-61	3.16e-59	128.299	down
TIMD4	-1.41508	8.64289	-15.6105	1.31e-48	5.59e-47	99.5914	down
PRAM1	-1.42686	8.34666	-19.5555	7.5e-71	8.39e-69	150.552	down
SORL1	-1.42777	9.409	-24.1517	5.32e-99	2.45e-96	215.094	down
ANXA1	-1.43081	10.629	-19.6068	3.73e-71	4.36e-69	151.249	down
APOBEC3A	-1.43188	8.63852	-17.321	5.81e-58	4.05e-56	121.013	down
ANKRD22	-1.43895	8.03101	-22.5236	7.67e-89	2.11e-86	191.799	down
PLAC8	-1.4409	11.2972	-19.5316	1.04e-70	1.15e-68	150.229	down
SLC22A4	-1.44257	9.07894	-17.2794	9.95e-58	6.78e-56	120.478	down
TYROBP	-1.44459	10.8028	-24.0281	3.18e-98	1.39e-95	213.314	down
GPAT3	-1.45435	7.68486	-20.9129	5.61e-79	8.45e-77	169.181	down
CLEC12A	-1.45526	7.08661	-21.659	1.61e-83	3.04e-81	179.595	down
LST1	-1.45581	9.46041	-26.3537	6.06e-113	1.55e-109	247.07	down
CMTM2	-1.45612	8.94464	-21.4258	4.28e-82	7.38e-80	176.328	down
TRIM58	-1.45874	9.77503	-14.7533	4e-44	1.37e-42	89.3233	down
RHAG	-1.46368	9.61582	-15.7981	1.31e-49	5.85e-48	101.882	down
LYZ	-1.4637	12.384	-21.3181	1.94e-81	3.25e-79	174.822	down
TNFSF13B	-1.46433	9.56623	-24.8441	2.3e-103	1.96e-100	225.102	down
SERPINB1	-1.46828	10.4563	-24.5843	1e-101	6.92e-99	221.341	down
AHSP	-1.46858	12.602	-16.4024	7.07e-53	3.69e-51	109.364	down
SLC22A16	-1.47284	9.11364	-16.6131	4.96e-54	2.78e-52	112.008	down
CA2	-1.48047	12.0776	-16.6892	1.89e-54	1.09e-52	112.965	down
KBTBD11	-1.48971	7.49245	-21.6914	1.02e-83	1.96e-81	180.05	down
CLEC4D	-1.49118	7.88957	-22.0491	6.5e-86	1.35e-83	185.085	down
IL18RAP	-1.5007	8.91347	-19.3938	6.75e-70	7.37e-68	148.365	down
EPB42	-1.50211	10.9022	-15.6929	4.77e-49	2.08e-47	100.596	down
CR1L	-1.50222	8.43272	-14.9874	2.47e-45	9.07e-44	92.0936	down
PRKAR2B	-1.50792	10.3162	-16.2379	5.57e-52	2.82e-50	107.312	down
CFP	-1.5146	8.97613	-24.7805	5.81e-103	4.73e-100	224.18	down
SIGLEC5	-1.51763	9.22961	-19.3015	2.36e-69	2.5e-67	147.119	down
HCK	-1.52796	8.97228	-26.4879	8.46e-114	2.53e-110	249.031	down
TMEM170B	-1.53296	7.60424	-20.5264	1.21e-76	1.71e-74	163.831	down
PSTPIP2	-1.53364	8.73978	-21.6093	3.24e-83	5.92e-81	178.899	down
ABCA13	-1.55479	5.63972	-21.246	5.34e-81	8.69e-79	173.817	down
GPR84	-1.56457	7.66302	-23.4072	2.46e-94	8.48e-92	204.396	down
PF4	-1.56649	11.5223	-17.9385	1.87e-61	1.58e-59	129.016	down
LILRB2	-1.57132	8.25614	-24.7648	7.29e-103	5.68e-100	223.954	down
SPTA1	-1.58115	10.8137	-14.7726	3.18e-44	1.1e-42	89.5504	down
KLF1	-1.60314	9.73046	-16.542	1.22e-53	6.7e-52	111.113	down
EPX	-1.61126	9.41095	-16.2432	5.21e-52	2.65e-50	107.378	down
GYPB	-1.61193	11.2763	-16.426	5.26e-53	2.83e-51	109.658	down
NCF2	-1.62196	9.43044	-25.0933	6.11e-105	6.08e-102	228.716	down
DLGAP5	-1.62563	9.17062	-18.2272	4.16e-63	3.69e-61	132.803	down
BEX1	-1.62739	9.1091	-17.8099	1.01e-60	8.13e-59	127.339	down
PADI4	-1.63173	7.93558	-22.7908	1.69e-90	4.98e-88	195.595	down
CCNB2	-1.63902	9.25462	-17.8594	5.27e-61	4.31e-59	127.984	down
PPBP	-1.64611	12.1002	-18.2359	3.71e-63	3.3e-61	132.917	down
SERPINB10	-1.64988	6.96704	-17.5482	3.06e-59	2.28e-57	123.942	down
CXCR2	-1.65075	8.35851	-22.257	3.4e-87	7.62e-85	188.022	down
ITGAM	-1.65615	10.0205	-25.9289	3.06e-110	5.48e-107	240.871	down
GCA	-1.66906	11.0459	-27.0446	2.38e-117	1.42e-113	257.175	down
CST7	-1.67092	10.8059	-24.5963	8.44e-102	6.05e-99	221.514	down
PGLYRP1	-1.67873	9.05833	-22.4299	2.91e-88	7.25e-86	190.47	down
S100A9	-1.68873	13.5019	-24.9856	2.94e-104	2.63e-101	227.153	down
NFE2	-1.69039	9.85274	-17.8998	3.11e-61	2.59e-59	128.51	down
HEMGN	-1.70325	11.0769	-16.61	5.16e-54	2.87e-52	111.968	down
BST1	-1.71102	7.87572	-25.3899	8.08e-107	9.05e-104	233.024	down
CDA	-1.71239	7.73184	-22.5039	1.02e-88	2.72e-86	191.519	down
RHCE	-1.71273	9.74101	-16.9823	4.53e-56	2.76e-54	116.68	down
GYPA	-1.71896	10.157	-16.9099	1.14e-55	6.9e-54	115.76	down
CHI3L1	-1.72301	9.62855	-19.5934	4.47e-71	5.17e-69	151.067	down
BCL2A1	-1.72475	8.32795	-24.2764	8.75e-100	4.48e-97	216.892	down
RETN	-1.72773	9.67419	-20.6007	4.32e-77	6.18e-75	164.857	down
SELL	-1.72867	10.2525	-25.7479	4.32e-109	6.46e-106	238.233	down
HP	-1.75482	8.86324	-23.0728	2.99e-92	9.41e-90	199.615	down
P2RY13	-1.7577	7.8333	-26.7876	1.04e-115	3.72e-112	253.413	down
ATP8B4	-1.7842	7.98984	-21.6662	1.45e-83	2.77e-81	179.697	down
SLCO4C1	-1.78838	6.84399	-20.3983	7.12e-76	9.59e-74	162.066	down
PYGL	-1.79378	9.44432	-25.3162	2.37e-106	2.5e-103	231.952	down
C5AR1	-1.8023	8.87455	-24.4206	1.08e-100	6.68e-98	218.975	down
CD24	-1.84201	10.9143	-22.771	2.25e-90	6.5e-88	195.314	down
CLEC5A	-1.84283	7.65174	-22.3487	9.25e-88	2.12e-85	189.319	down
RGS18	-1.85447	9.28253	-22.5166	8.47e-89	2.3e-86	191.7	down
ALOX5AP	-1.90613	11.1518	-21.7552	4.14e-84	8.25e-82	180.947	down
MPO	-1.91655	11.6051	-22.038	7.6e-86	1.57e-83	184.928	down
VNN2	-1.92874	8.53722	-24.174	3.85e-99	1.87e-96	215.416	down
DEFA4	-1.93321	12.7774	-22.4028	4.29e-88	1.02e-85	190.085	down
TMEM71	-1.93511	8.46897	-26.2444	3.01e-112	6.74e-109	245.474	down
OLR1	-1.94622	7.53362	-19.5125	1.35e-70	1.49e-68	149.97	down
LTF	-1.94855	12.8843	-22.4289	2.95e-88	7.25e-86	190.456	down
CTSG	-1.98396	12.205	-23.7274	2.45e-96	9.13e-94	208.989	down
FCGR3B	-1.99033	11.3875	-25.6185	2.87e-108	3.67e-105	236.349	down
ARG1	-2.01772	10.3217	-23.1663	7.83e-93	2.55e-90	200.95	down
CSTA	-2.02573	11.0494	-25.667	1.41e-108	1.94e-105	237.055	down
S100A12	-2.05328	12.5415	-24.5793	1.08e-101	7.17e-99	221.269	down
PROK2	-2.0659	8.57162	-23.8724	3.02e-97	1.23e-94	211.073	down
RGL4	-2.08917	8.71661	-25.0839	7.01e-105	6.61e-102	228.579	down
MIR223	-2.10634	9.62166	-22.9976	8.8e-92	2.67e-89	198.541	down
PLBD1	-2.12395	10.9699	-26.8049	8.05e-116	3.61e-112	253.666	down
CAMP	-2.13526	12.2678	-23.0813	2.65e-92	8.48e-90	199.736	down
ELANE	-2.15051	12.3036	-22.1734	1.12e-86	2.47e-84	186.84	down
GAPT	-2.15612	7.6262	-21.7374	5.33e-84	1.04e-81	180.697	down
MNDA	-2.23956	11.586	-28.5234	8.25e-127	1.48e-122	278.866	down
AZU1	-2.24024	10.3697	-21.0775	5.64e-80	8.64e-78	171.469	down
CYP4F3	-2.27117	10.1516	-23.4277	1.83e-94	6.44e-92	204.689	down
S100P	-2.27199	11.1445	-25.4828	2.08e-107	2.49e-104	234.374	down
PRTN3	-2.30491	9.54133	-21.543	8.24e-83	1.46e-80	177.969	down
IGLL1	-2.30618	6.90352	-16.2204	6.93e-52	3.5e-50	107.094	down
MGAM	-2.31915	8.84999	-25.7508	4.15e-109	6.46e-106	238.275	down
LCN2	-2.33236	12.0267	-24.5321	2.14e-101	1.37e-98	220.586	down
CEACAM6	-2.33354	10.9097	-24.3881	1.73e-100	9.69e-98	218.506	down
PRG3	-2.34643	10.0642	-19.5649	6.6e-71	7.53e-69	150.68	down
FCN1	-2.35362	10.8797	-28.0411	1.01e-123	9.05e-120	271.785	down
ORM1	-2.36115	8.70896	-22.0692	4.89e-86	1.03e-83	185.369	down
CEACAM8	-2.38877	11.4468	-24.1591	4.78e-99	2.25e-96	215.201	down
MMP8	-2.4132	10.0254	-22.4232	3.21e-88	7.76e-86	190.375	down
ANXA3	-2.4157	9.80802	-24.4176	1.13e-100	6.74e-98	218.932	down
RNASE3	-2.42292	11.6663	-21.6061	3.39e-83	6.14e-81	178.853	down
OLFM4	-2.42328	10.4507	-17.6635	6.82e-60	5.25e-58	125.436	down
VSTM1	-2.46323	8.35689	-24.4053	1.35e-100	7.8e-98	218.754	down
TCN1	-2.46769	9.75162	-24.7183	1.44e-102	1.07e-99	223.279	down
RNASE2	-2.4718	11.8631	-22.4527	2.11e-88	5.31e-86	190.793	down
MS4A3	-2.49252	10.7717	-23.6678	5.78e-96	2.11e-93	208.133	down
CLC	-2.53564	12.1995	-22.0931	3.48e-86	7.43e-84	185.706	down
CRISP3	-2.61137	10.3398	-23.5963	1.62e-95	5.8e-93	207.106	down
