# Supplementary material for: An emerging prognosis prediction model for multiple myeloma: Hypoxia-immune related microenvironmental gene signature
Source: Front Oncol. 2022 Aug 30;12:992387. doi: 10.3389/fonc.2022.992387 (PMC9468480; doi:10.3389/fonc.2022.992387)
Supplement: Supplementary file 4 [file Table_3.xlsx]

## Sheet: Table S3
gene	logFC	AveExpr	t	P.Value	adj.P.Val	B
TNFRSF17	3.65364	8.79215	16.6685	2.58e-51	4.34e-50	105.815	up
BMP6	2.72513	7.43082	19.44	2.74e-65	8.83e-64	137.862	up
MZB1	2.72246	9.60633	17.9924	6.47e-58	1.48e-56	120.95	up
SPAG4	2.67716	7.04019	16.9377	1.21e-52	2.18e-51	108.863	up
LSR	2.67476	6.68494	23.1208	1.82e-84	1.97e-82	181.86	up
ANKRD36BP2	2.66997	7.25257	12.7338	5.95e-33	4.77e-32	63.7541	up
BEX5	2.57803	6.92329	17.2306	4.25e-54	8.07e-53	112.196	up
FCRL5	2.56507	6.4117	21.3877	2.19e-75	1.29e-73	161.027	up
SDC1	2.50564	8.78067	18.48	2.2e-60	5.61e-59	126.609	up
LAX1	2.47568	8.00511	20.7153	6.97e-72	3.45e-70	152.99	up
LAMP3	2.46488	6.9341	17.3264	1.42e-54	2.77e-53	113.29	up
AMPD1	2.45582	6.77263	11.3606	3.68e-27	2.33e-26	50.516	up
CADPS2	2.38267	7.53299	20.2822	1.23e-69	5.09e-68	147.833	up
EEF1D	2.3596	9.07829	26.6014	9.73e-103	6.45e-100	223.789	up
UBE2QL1	2.35691	6.59791	19.538	8.57e-66	2.86e-64	139.019	up
NBEA	2.34317	6.19122	23.7844	5.94e-88	8.72e-86	189.862	up
RASSF6	2.32538	5.34273	15.3583	5.82e-45	7.67e-44	91.2528	up
HLA-DOB	2.31725	8.18587	17.5357	1.27e-55	2.6e-54	115.687	up
PRDM1	2.29893	7.77057	24.5862	3.63e-92	7.3e-90	199.532	up
SLAMF7	2.28491	8.2165	19.3603	7.02e-65	2.23e-63	136.923	up
PLPP5	2.26648	7.89942	23.4411	3.79e-86	4.81e-84	185.721	up
TXNDC11	2.25136	7.83406	26.0001	1.37e-99	6.82e-97	216.564	up
EIF2AK3	2.20076	8.90633	22.3472	2.09e-80	1.73e-78	172.545	up
DEPTOR	2.15455	7.58792	17.9964	6.17e-58	1.42e-56	120.996	up
DNAJB9	2.14097	8.98199	18.5065	1.62e-60	4.14e-59	126.918	up
DUSP5	2.12367	7.85326	15.3522	6.23e-45	8.19e-44	91.1856	up
GRAMD1C	2.11887	5.03653	19.4806	1.69e-65	5.54e-64	138.341	up
DERL3	2.07032	7.85501	19.1256	1.12e-63	3.36e-62	134.162	up
FCRLA	2.07029	6.596	12.7992	3.09e-33	2.5e-32	64.4069	up
GPRC5D	2.04209	7.34434	18.936	1.05e-62	2.99e-61	131.938	up
CPNE5	2.03857	7.22445	21.6125	1.47e-76	9.58e-75	163.721	up
FAM69A	2.03445	7.19536	19.4029	4.24e-65	1.36e-63	137.425	up
C1orf132	2.00647	8.26535	17.3337	1.3e-54	2.55e-53	113.374	up
BEX2	1.99182	7.56278	17.8108	5.31e-57	1.16e-55	118.853	up
SEL1L3	1.98972	7.89139	18.0342	3.98e-58	9.19e-57	121.433	up
UGT2B17	1.98616	5.07451	11.7052	1.41e-28	9.49e-28	53.7518	up
PNOC	1.98368	7.38108	21.8825	5.68e-78	4.12e-76	166.96	up
LINC00525	1.96819	5.20557	16.6212	4.4e-51	7.34e-50	105.282	up
PRSS16	1.93539	5.29247	23.8655	2.23e-88	3.41e-86	190.839	up
UAP1	1.92926	9.40445	20.4242	2.26e-70	9.75e-69	149.521	up
AIM2	1.89841	7.76391	17.8219	4.67e-57	1.03e-55	118.98	up
UBE2J1	1.89437	9.66569	20.8063	2.34e-72	1.2e-70	154.075	up
CYTIP	1.88655	8.38922	20.978	3e-73	1.58e-71	156.125	up
PARM1	1.88467	7.38984	21.8749	6.22e-78	4.49e-76	166.869	up
HSPA13	1.87477	8.06425	19.8635	1.8e-67	6.55e-66	142.866	up
FAM133A	1.86431	5.32534	17.2695	2.72e-54	5.24e-53	112.64	up
SSR3	1.85881	8.08235	23.1186	1.87e-84	2.01e-82	181.833	up
FCGR2B	1.84962	7.82956	14.9644	4.31e-43	5.24e-42	86.9702	up
CCDC110	1.84385	4.65074	23.6048	5.22e-87	6.98e-85	187.696	up
STAP1	1.83816	6.49923	14.8714	1.18e-42	1.42e-41	85.966	up
GLCCI1	1.83712	8.97589	16.5263	1.29e-50	2.1e-49	104.214	up
SEC11C	1.8359	7.78014	22.1408	2.52e-79	1.99e-77	170.064	up
ESRRG	1.82136	5.43167	18.4986	1.77e-60	4.54e-59	126.827	up
POU2AF1	1.81107	9.17368	18.5857	6.39e-61	1.67e-59	127.842	up
DNAJC10	1.80055	6.68525	25.0827	8.93e-95	2.16e-92	205.518	up
TBC1D9	1.78057	8.37479	18.4813	2.17e-60	5.53e-59	126.624	up
CLPTM1L	1.77744	10.0886	19.509	1.21e-65	4e-64	138.675	up
FBXO16	1.77702	5.2787	23.6746	2.24e-87	3.16e-85	188.537	up
WNT5A	1.77572	5.52781	10.9218	2.14e-25	1.26e-24	46.486	up
ALG2	1.77018	9.0992	21.2296	1.46e-74	8.21e-73	159.134	up
PIM2	1.75814	8.42384	17.5999	6.08e-56	1.26e-54	116.425	up
ZDBF2	1.74438	4.76347	22.9952	8.32e-84	8.57e-82	180.347	up
XBP1	1.7381	10.4954	15.2602	1.71e-44	2.21e-43	90.1818	up
KIF21A	1.73737	5.09694	23.9986	4.44e-89	7.05e-87	192.445	up
ERN1	1.73668	7.17271	28.0185	3.96e-110	5.46e-107	240.745	up
FZD6	1.72727	7.12638	15.0238	2.26e-43	2.78e-42	87.6133	up
BLNK	1.72487	8.33329	15.1274	7.3e-44	9.14e-43	88.7367	up
GAS2	1.72405	5.29113	9.58171	2.7e-20	1.28e-19	34.8533	up
CD38	1.72071	9.10159	17.0877	2.18e-53	4.05e-52	110.567	up
TBC1D27	1.71853	6.29978	20.1425	6.51e-69	2.59e-67	146.174	up
ARMC2	1.71679	5.52022	18.5205	1.37e-60	3.53e-59	127.082	up
EML6	1.71671	5.83605	20.581	3.47e-71	1.59e-69	151.389	up
LRRN1	1.71385	6.39848	12.6745	1.08e-32	8.55e-32	63.1643	up
STT3A	1.71125	9.29511	17.7549	1.01e-56	2.19e-55	118.208	up
ASNS	1.7041	8.74859	15.2573	1.76e-44	2.28e-43	90.1495	up
SYVN1	1.69623	8.02307	23.6925	1.81e-87	2.57e-85	188.752	up
SEL1L	1.69545	7.20821	22.1297	2.88e-79	2.24e-77	169.93	up
PDE4B	1.69374	6.80561	18.6526	2.92e-61	7.78e-60	128.622	up
PDK1	1.69056	6.47138	18.2356	3.82e-59	9.25e-58	123.767	up
BTLA	1.68328	7.06705	13.4389	4.56e-36	4.16e-35	70.885	up
DDIT4	1.68103	9.30999	12.6349	1.6e-32	1.26e-31	62.7713	up
C11orf80	1.6787	6.69489	18.8293	3.67e-62	1.02e-60	130.688	up
ZNF275	1.67822	7.6494	20.3191	7.93e-70	3.31e-68	148.272	up
2022-09-10	1.67215	5.8576	15.5625	6.14e-46	8.35e-45	93.4911	up
SELENOM	1.66346	7.65902	13.6936	3.25e-37	3.11e-36	73.5102	up
GOLGA8A	1.66189	9.44002	13.1703	7.18e-35	6.21e-34	68.1438	up
LAMP5	1.64668	7.48483	8.32201	6.14e-16	2.38e-15	24.9448	up
KISS1R	1.63352	5.13872	14.9291	6.32e-43	7.67e-42	86.5892	up
ST6GAL1	1.63175	7.96368	20.6734	1.15e-71	5.48e-70	152.49	up
MANEAL	1.63136	5.76126	24.4979	1.06e-91	2.01e-89	198.467	up
FKBP2	1.62819	9.20415	18.2109	5.09e-59	1.22e-57	123.481	up
FCRLB	1.62154	6.65002	14.986	3.41e-43	4.18e-42	87.2035	up
CRELD2	1.61815	9.80933	20.3422	6.03e-70	2.53e-68	148.546	up
ATP8B2	1.6168	7.9771	23.6346	3.64e-87	4.98e-85	188.055	up
NAP1L2	1.61425	5.13052	14.482	7.83e-41	8.71e-40	81.7943	up
COL4A4	1.61006	4.93211	28.0211	3.84e-110	5.46e-107	240.776	up
PSAT1	1.60911	7.33086	16.1685	7.23e-49	1.1e-47	100.204	up
PERP	1.60672	5.43865	14.0127	1.15e-38	1.17e-37	76.8362	up
BIRC3	1.60446	7.311	11.4469	1.63e-27	1.05e-26	51.3211	up
UGT8	1.60443	4.34687	18.2175	4.71e-59	1.14e-57	123.558	up
HYOU1	1.60253	9.91413	21.8681	6.75e-78	4.84e-76	166.787	up
SLC35F2	1.60196	6.72773	24.0554	2.24e-89	3.61e-87	193.13	up
DNAJC1	1.60183	9.81634	19.3195	1.14e-64	3.56e-63	136.443	up
KCNN3	1.59939	5.89876	25.3356	4.19e-96	1.25e-93	208.566	up
SPATS2	1.59523	6.66494	31.0984	5.57e-126	4.98e-122	277.11	up
ITM2C	1.59351	9.79537	16.2612	2.55e-49	3.94e-48	101.24	up
ITGB7	1.59185	7.72306	15.1569	5.29e-44	6.66e-43	89.0572	up
DENND5B	1.58951	5.29045	25.3781	2.51e-96	8.03e-94	209.077	up
CTHRC1	1.5801	8.0298	7.42514	4.01e-13	1.36e-12	18.5639	up
TXNDC15	1.57267	8.95743	21.7911	1.71e-77	1.18e-75	165.864	up
TMEM243	1.56692	8.79562	16.2584	2.64e-49	4.06e-48	101.208	up
FBXW7	1.55491	7.91466	22.4688	4.82e-81	4.15e-79	174.008	up
LYPD6B	1.55292	6.11193	16.5623	8.58e-51	1.41e-49	104.618	up
GFPT1	1.55226	6.96319	20.4298	2.12e-70	9.13e-69	149.589	up
ALDH1L2	1.55006	5.06672	25.9674	2.03e-99	9.84e-97	216.171	up
PRDX4	1.54685	10.8536	15.786	5.16e-47	7.26e-46	95.9552	up
MAN2A1	1.5449	9.11774	18.4407	3.49e-60	8.83e-59	126.151	up
ZBTB38	1.53962	7.32734	22.375	1.5e-80	1.25e-78	172.879	up
HERPUD1	1.53754	10.9307	19.6274	2.97e-66	1.02e-64	140.074	up
PELI1	1.53607	8.75218	15.8036	4.25e-47	6.01e-46	96.15	up
PDIA4	1.53138	9.0046	21.3778	2.47e-75	1.44e-73	160.908	up
ERLEC1	1.52799	9.85349	20.6779	1.09e-71	5.22e-70	152.543	up
PRR15	1.52646	5.1008	14.2816	6.65e-40	7.15e-39	79.6666	up
PKHD1L1	1.51937	5.44054	15.9725	6.48e-48	9.48e-47	98.0216	up
CD200	1.51571	7.30253	14.2468	9.63e-40	1.03e-38	79.2988	up
SP140	1.51158	6.24031	19.3152	1.2e-64	3.74e-63	136.392	up
NFE2L3	1.51056	4.78385	19.4242	3.3e-65	1.06e-63	137.676	up
MLLT3	1.50837	6.39241	18.826	3.81e-62	1.05e-60	130.65	up
CREB3L2	1.50064	9.08685	20.6135	2.35e-71	1.1e-69	151.777	up
ZBP1	1.49777	6.35778	19.9081	1.06e-67	3.92e-66	143.394	up
MAP4K3	1.49621	6.69623	15.1498	5.71e-44	7.19e-43	88.98	up
ST3GAL6	1.49272	7.14897	17.5001	1.92e-55	3.9e-54	115.28	up
TMED2	1.48867	9.10956	14.6048	2.1e-41	2.39e-40	83.1049	up
CCND1	1.48599	7.10458	9.78388	4.91e-21	2.42e-20	36.5395	up
EDNRB	1.48236	6.90943	8.14766	2.26e-15	8.54e-15	23.6587	up
SRPRB	1.48108	8.08394	24.5139	8.7e-92	1.68e-89	198.66	up
E2F5	1.4788	5.97382	17.9152	1.58e-57	3.59e-56	120.057	up
RABAC1	1.47295	9.52405	18.9094	1.43e-62	4.06e-61	131.626	up
HSP90B1	1.46374	10.8253	15.266	1.6e-44	2.07e-43	90.2449	up
FAM174A	1.46178	8.63772	14.222	1.25e-39	1.33e-38	79.0373	up
MYDGF	1.45619	9.24825	21.2238	1.57e-74	8.75e-73	159.064	up
RAB39B	1.44411	4.72924	21.8204	1.2e-77	8.5e-76	166.214	up
NRG3	1.43419	4.78417	14.9856	3.42e-43	4.19e-42	87.1999	up
MIR4453	1.43367	6.81027	17.0637	2.87e-53	5.3e-52	110.294	up
NDNF	1.42985	7.40634	10.9347	1.9e-25	1.13e-24	46.6031	up
PRKD2	1.42872	8.86804	20.5312	6.3e-71	2.82e-69	150.795	up
RAPGEF4	1.42759	5.13129	14.103	4.41e-39	4.6e-38	77.7841	up
TRAM1	1.42667	10.4019	19.5378	8.59e-66	2.86e-64	139.016	up
PDE4DIP	1.4228	6.40093	18.5489	9.83e-61	2.55e-59	127.413	up
JCHAIN	1.42118	11.4149	7.27891	1.09e-12	3.63e-12	17.5801	up
C15orf65	1.419	5.98236	19.2793	1.83e-64	5.65e-63	135.969	up
SLC1A4	1.41704	8.58783	22.51	2.93e-81	2.55e-79	174.503	up
C11orf24	1.41048	8.05011	27.8413	3.31e-109	3.7e-106	238.631	up
SEC61A1	1.40971	8.18753	26.6932	3.22e-103	2.22e-100	224.89	up
MANEA	1.40967	5.09649	21.8093	1.37e-77	9.63e-76	166.082	up
SELENOS	1.40525	9.73558	18.0567	3.06e-58	7.12e-57	121.694	up
LINC00582	1.4049	6.53852	16.1931	5.49e-49	8.34e-48	100.478	up
BMP8B	1.40407	6.41949	18.6129	4.65e-61	1.23e-59	128.159	up
DUSP22	1.40289	9.01107	21.6433	1.01e-76	6.72e-75	164.089	up
PRDM5	1.40095	5.29374	18.2311	4.02e-59	9.73e-58	123.716	up
MYO6	1.39873	6.57308	18.3137	1.54e-59	3.77e-58	124.675	up
UBA5	1.39723	7.7252	22.5495	1.82e-81	1.61e-79	174.978	up
PREB	1.39185	8.46199	25.1861	2.56e-95	6.73e-93	206.764	up
SDF2L1	1.38858	8.59817	18.0766	2.43e-58	5.68e-57	121.924	up
AGA	1.38685	7.18902	16.0103	4.25e-48	6.27e-47	98.4413	up
RALGPS2	1.38551	5.56215	21.9271	3.32e-78	2.45e-76	167.495	up
MSANTD2	1.37941	6.57111	19.9868	4.16e-68	1.59e-66	144.327	up
PPIB	1.37859	11.3194	20.4052	2.84e-70	1.21e-68	149.295	up
PDIA6	1.37672	10.3176	19.5495	7.48e-66	2.51e-64	139.154	up
SRM	1.376	8.07391	20.1465	6.21e-69	2.48e-67	146.221	up
CCR2	1.37593	8.0016	14.3023	5.33e-40	5.76e-39	79.8863	up
LINC00888	1.37561	6.97985	21.2849	7.53e-75	4.31e-73	159.796	up
MERTK	1.37066	6.02397	15.4108	3.27e-45	4.33e-44	91.8268	up
ELL2	1.36513	9.08492	19.9151	9.76e-68	3.62e-66	143.477	up
LPIN1	1.3633	8.01598	24.8095	2.43e-93	5.25e-91	202.225	up
WFS1	1.36038	7.17155	24.3629	5.41e-91	1.01e-88	196.839	up
MCC	1.3575	6.92009	18.7423	1.02e-61	2.77e-60	129.67	up
ZDHHC23	1.35629	6.03173	18.4014	5.52e-60	1.38e-58	125.694	up
CFAP44	1.35454	5.03757	21.714	4.32e-77	2.92e-75	164.938	up
PGM3	1.34875	6.50781	19.8286	2.73e-67	9.84e-66	142.452	up
SLCO4A1	1.34319	6.64468	18.6241	4.08e-61	1.08e-59	128.29	up
TUFT1	1.34111	6.22688	17.8635	2.88e-57	6.39e-56	119.461	up
SPCS3	1.33347	9.23479	20.5455	5.31e-71	2.4e-69	150.966	up
SH2B2	1.3334	7.89204	15.4621	1.86e-45	2.49e-44	92.3884	up
TMEM268	1.33324	6.73512	19.3106	1.26e-64	3.93e-63	136.338	up
DKK1	1.3332	6.22019	7.85062	1.99e-14	7.18e-14	21.5178	up
SSR4	1.33166	12.2456	16.7281	1.31e-51	2.23e-50	106.489	up
PDZRN4	1.33001	6.18249	11.7791	6.96e-29	4.75e-28	54.4534	up
SSR2	1.31577	10.5137	21.8934	4.98e-78	3.64e-76	167.092	up
SLC35B1	1.31174	8.7525	17.8985	1.92e-57	4.32e-56	119.865	up
IQCB1	1.30919	8.02266	19.9158	9.68e-68	3.62e-66	143.485	up
SETBP1	1.30907	7.20293	18.1841	6.96e-59	1.66e-57	123.169	up
MTDH	1.30884	9.61451	20.2865	1.17e-69	4.84e-68	147.884	up
ISG20	1.30803	9.69683	16.0894	1.75e-48	2.62e-47	99.3221	up
OGT	1.30675	8.61367	20.19	3.7e-69	1.5e-67	146.738	up
STARD5	1.30641	6.93461	18.0529	3.2e-58	7.43e-57	121.65	up
ASS1	1.30227	7.30017	10.0687	4.27e-22	2.19e-21	38.9578	up
ABCA5	1.29867	6.64458	15.8183	3.61e-47	5.13e-46	96.3117	up
OXR1	1.29856	7.46603	17.003	5.74e-53	1.05e-51	109.604	up
TAF4B	1.29732	6.85215	20.6034	2.66e-71	1.22e-69	151.656	up
UNC13B	1.29335	7.39868	18.763	8e-62	2.18e-60	129.912	up
ZNF215	1.29064	5.96783	24.6928	9.98e-93	2.08e-90	200.818	up
HEY2	1.28969	6.37774	15.1718	4.49e-44	5.68e-43	89.2188	up
SEC24A	1.28595	6.40566	22.126	3.02e-79	2.33e-77	169.886	up
FAIM	1.2855	6.58522	13.7668	1.51e-37	1.47e-36	74.2696	up
DANCR	1.28287	9.80826	18.6752	2.24e-61	6e-60	128.886	up
GNG7	1.28193	8.09011	18.8296	3.66e-62	1.01e-60	130.692	up
ZNF827	1.27974	6.23303	25.412	1.67e-96	5.53e-94	209.485	up
BICD1	1.27798	5.99441	25.9046	4.34e-99	1.99e-96	215.415	up
MAGEC1	1.27358	4.97144	11.5543	5.92e-28	3.9e-27	52.328	up
DPAGT1	1.27338	7.79043	23.1659	1.06e-84	1.17e-82	182.404	up
SCAMP5	1.27309	7.76566	16.2284	3.69e-49	5.67e-48	100.873	up
LAMC1	1.26731	8.38088	16.8691	2.64e-52	4.69e-51	108.085	up
KCNMB2	1.26646	3.8931	11.0016	1.03e-25	6.15e-25	47.2117	up
IL12A	1.26612	4.56598	19.871	1.65e-67	6.02e-66	142.955	up
GORAB	1.26496	6.75148	17.8879	2.17e-57	4.87e-56	119.742	up
MIA3	1.26145	6.93029	23.8498	2.69e-88	4.05e-86	190.65	up
SLCO5A1	1.26029	5.10858	16.3871	6.19e-50	9.85e-49	102.65	up
SLC25A32	1.25809	7.9797	14.988	3.33e-43	4.09e-42	87.2257	up
GLT8D1	1.25535	8.68412	22.5187	2.64e-81	2.32e-79	174.608	up
NCOA3	1.25309	7.81555	18.9649	7.45e-63	2.15e-61	132.276	up
C11orf1	1.2434	7.63076	22.0339	9.16e-79	6.92e-77	168.779	up
DMRT2	1.23953	4.31895	13.5019	2.38e-36	2.2e-35	71.5317	up
ALG8	1.23686	8.665	18.8421	3.16e-62	8.79e-61	130.838	up
ARPC5L	1.23622	8.43704	23.0458	4.52e-84	4.73e-82	180.956	up
TNFRSF13B	1.23563	6.85803	14.5518	3.71e-41	4.18e-40	82.5385	up
RRBP1	1.23343	7.81181	18.5259	1.29e-60	3.32e-59	127.144	up
COPG1	1.23251	7.98639	19.7293	8.87e-67	3.15e-65	141.278	up
KLHL6	1.23221	6.66191	21.6079	1.55e-76	1.01e-74	163.666	up
NMRK1	1.23211	8.87915	17.968	8.58e-58	1.96e-56	120.668	up
NEU1	1.23189	7.83721	18.2214	4.51e-59	1.09e-57	123.602	up
PDIA5	1.22895	8.22869	16.0395	3.06e-48	4.56e-47	98.7671	up
ALDH8A1	1.22745	4.29858	20.5204	7.17e-71	3.2e-69	150.667	up
MEF2C	1.22653	8.50597	17.6646	2.88e-56	6.08e-55	117.169	up
STT3B	1.22392	10.5579	16.2978	1.69e-49	2.64e-48	101.649	up
FICD	1.22369	7.51515	18.6481	3.08e-61	8.19e-60	128.57	up
LINC00467	1.22306	6.04493	16.7953	6.11e-52	1.07e-50	107.249	up
NXPE3	1.22282	6.25218	17.7046	1.81e-56	3.87e-55	117.629	up
TOR3A	1.22233	7.93084	23.3196	1.65e-85	1.97e-83	184.256	up
PRKD3	1.22063	5.94265	21.075	9.36e-74	5.02e-72	157.284	up
PPM1K	1.2175	7.04638	21.4689	8.24e-76	5.11e-74	162	up
SRPRA	1.21533	8.40251	18.7839	6.26e-62	1.71e-60	130.157	up
CADM1	1.21429	7.58795	9.70463	9.61e-21	4.65e-20	35.8755	up
MANF	1.21354	10.7706	19.4991	1.36e-65	4.47e-64	138.559	up
TMEM147	1.21339	9.7187	19.0686	2.2e-63	6.48e-62	133.493	up
PTPRG	1.21178	6.19859	17.3682	8.76e-55	1.73e-53	113.768	up
PPCDC	1.20954	7.3223	18.9525	8.62e-63	2.48e-61	132.131	up
SLC33A1	1.20721	7.02532	24.2963	1.21e-90	2.19e-88	196.036	up
P2RY10	1.20521	5.8936	16.332	1.15e-49	1.82e-48	102.032	up
NT5DC2	1.20214	6.56593	15.1188	8.02e-44	1e-42	88.643	up
ERO1B	1.20069	6.58844	17.6986	1.94e-56	4.14e-55	117.56	up
OSBPL10	1.1998	6.10077	16.1112	1.37e-48	2.06e-47	99.5652	up
CD180	1.19969	7.20466	18.5107	1.54e-60	3.96e-59	126.967	up
FAM214A	1.19927	7.72086	18.3975	5.78e-60	1.44e-58	125.649	up
ANKDD1A	1.1991	5.53988	21.4416	1.15e-75	6.98e-74	161.672	up
ZBTB20	1.19648	7.44663	18.9121	1.39e-62	3.94e-61	131.657	up
GORASP2	1.19374	9.29436	20.9086	6.89e-73	3.55e-71	155.296	up
MIR155HG	1.19366	5.51279	8.92254	5.85e-18	2.5e-17	29.5364	up
HIST1H2BD	1.18931	8.08976	16.3223	1.29e-49	2.02e-48	101.923	up
TMTC2	1.18929	6.12538	19.5512	7.33e-66	2.46e-64	139.174	up
MINA	1.18725	6.85194	27.1927	7.92e-106	7.88e-103	230.877	up
NFXL1	1.18554	6.8631	16.8526	3.18e-52	5.65e-51	107.897	up
SYT1	1.18471	4.54896	14.8086	2.33e-42	2.75e-41	85.2905	up
FCRL2	1.1819	5.66186	16.4111	4.73e-50	7.56e-49	102.919	up
CUTA	1.17794	10.4294	21.1948	2.22e-74	1.23e-72	158.717	up
CRYBG3	1.17347	7.38524	17.4595	3.06e-55	6.17e-54	114.814	up
SLC38A1	1.17168	8.0007	18.254	3.08e-59	7.47e-58	123.981	up
CDK2AP2	1.17143	8.21898	16.1855	5.97e-49	9.06e-48	100.394	up
MAGT1	1.17106	9.12955	14.1165	3.83e-39	4e-38	77.9253	up
TMEM178A	1.17049	5.13403	14.089	5.12e-39	5.3e-38	77.6362	up
FAM149A	1.17046	5.21379	19.4026	4.26e-65	1.37e-63	137.421	up
RHOQ	1.17033	10.2259	13.3162	1.61e-35	1.43e-34	69.6289	up
CDV3	1.16965	8.45011	16.9539	1e-52	1.81e-51	109.047	up
HSPA5	1.16695	8.40047	21.6123	1.47e-76	9.58e-75	163.718	up
CD1D	1.16695	7.57325	10.8745	3.3e-25	1.93e-24	46.0582	up
PTPRK	1.16686	7.12349	11.7547	8.79e-29	5.97e-28	54.2219	up
ARMCX2	1.16672	7.30383	12.9528	6.56e-34	5.48e-33	65.9461	up
DERL1	1.16638	8.79299	20.6997	8.4e-72	4.09e-70	152.803	up
CDKN1A	1.16535	8.92265	14.1873	1.81e-39	1.92e-38	78.6709	up
GBA3	1.16516	5.5539	8.10575	3.09e-15	1.16e-14	23.3528	up
HOMER3	1.1649	6.7134	13.7717	1.44e-37	1.4e-36	74.3204	up
ATP10D	1.16442	7.82605	13.1637	7.68e-35	6.64e-34	68.0767	up
UFM1	1.16307	7.63776	18.044	3.55e-58	8.21e-57	121.546	up
IL2RG	1.16153	8.50793	13.7225	2.4e-37	2.31e-36	73.8104	up
BTN3A3	1.16115	6.87027	11.6208	3.15e-28	2.1e-27	52.9538	up
BHLHE41	1.15852	6.10255	19.5653	6.2e-66	2.1e-64	139.341	up
C21orf91	1.15699	7.8119	17.8655	2.82e-57	6.25e-56	119.484	up
AVEN	1.15675	7.39773	16.6121	4.88e-51	8.11e-50	105.18	up
SEC24D	1.15385	5.23282	22.5187	2.64e-81	2.32e-79	174.609	up
NOL4	1.15347	4.69277	9.60228	2.27e-20	1.08e-19	35.0237	up
SELENOT	1.15102	9.11406	12.7195	6.87e-33	5.49e-32	63.6118	up
SERP1	1.15072	9.28792	24.1762	5.18e-90	8.67e-88	194.588	up
CYSLTR1	1.14963	7.44414	18.9206	1.26e-62	3.57e-61	131.757	up
LIMD1	1.14937	7.26337	21.9043	4.37e-78	3.21e-76	167.222	up
MX1	1.14808	8.64245	8.62426	6.08e-17	2.48e-16	27.2249	up
NT5C3B	1.14507	8.13325	19.8147	3.22e-67	1.15e-65	142.289	up
RAD17	1.14423	7.94728	17.3825	7.43e-55	1.48e-53	113.932	up
TMEM267	1.14327	5.99373	16.9918	6.52e-53	1.19e-51	109.477	up
SPCS1	1.14313	11.5997	16.1189	1.26e-48	1.9e-47	99.6508	up
SLAMF1	1.14293	6.48387	12.1738	1.52e-30	1.1e-29	58.2471	up
MTUS1	1.1401	6.44139	14.2717	7.39e-40	7.93e-39	79.5622	up
CHMP4C	1.13903	6.05517	14.5767	2.84e-41	3.21e-40	82.8041	up
DDOST	1.13849	10.5264	16.5559	9.22e-51	1.52e-49	104.546	up
EBLN3P	1.13832	8.8595	15.4074	3.39e-45	4.5e-44	91.7895	up
CDK5RAP3	1.13793	9.5392	17.6775	2.48e-56	5.27e-55	117.317	up
TRIM69	1.13744	6.26709	19.0134	4.21e-63	1.23e-61	132.846	up
MDFIC	1.13742	6.82132	19.0151	4.12e-63	1.21e-61	132.865	up
FZD3	1.13595	5.72361	20.6795	1.07e-71	5.14e-70	152.562	up
ARMCX3	1.13575	8.89307	19.0856	1.8e-63	5.34e-62	133.692	up
GNL3	1.135	9.27129	19.691	1.4e-66	4.87e-65	140.825	up
ACBD3	1.13412	8.34182	20.9159	6.3e-73	3.26e-71	155.384	up
IRF4	1.13406	6.67108	22.704	2.81e-82	2.65e-80	176.839	up
GSPT2	1.13374	7.22639	16.4835	2.09e-50	3.38e-49	103.732	up
TRIM55	1.13326	4.44098	15.4197	2.97e-45	3.94e-44	91.9238	up
TAPBPL	1.13312	7.68604	17.7809	7.51e-57	1.63e-55	118.508	up
LINC00996	1.1329	4.71623	17.0081	5.41e-53	9.91e-52	109.662	up
NLGN4X	1.13257	5.61929	10.6258	3.13e-24	1.76e-23	43.827	up
BTN3A2	1.12637	8.10868	13.3586	1.04e-35	9.35e-35	70.0624	up
LMAN1	1.12583	7.03112	21.4155	1.57e-75	9.39e-74	161.359	up
PPFIBP2	1.12436	6.75263	17.5318	1.33e-55	2.72e-54	115.643	up
BET1	1.12343	8.26351	17.2713	2.66e-54	5.14e-53	112.66	up
PIGP	1.11819	9.17511	19.6412	2.52e-66	8.69e-65	140.237	up
PHGDH	1.11775	7.2732	16.6049	5.29e-51	8.8e-50	105.099	up
LMAN2	1.11704	8.706	20.6193	2.2e-71	1.03e-69	151.845	up
THEM4	1.11663	6.95658	20.6763	1.11e-71	5.31e-70	152.524	up
RFPL3S	1.11653	4.09346	17.5724	8.35e-56	1.72e-54	116.109	up
TMEM156	1.11432	5.51464	13.7212	2.43e-37	2.34e-36	73.7972	up
HGF	1.11403	5.60489	11.9525	1.31e-29	9.2e-29	56.1105	up
FNDC3A	1.11302	6.70476	22.3968	1.15e-80	9.66e-79	173.142	up
MAGEH1	1.1097	8.22174	18.5576	8.88e-61	2.31e-59	127.514	up
UBE2G1	1.10877	8.12049	14.2926	5.91e-40	6.37e-39	79.7841	up
IKZF3	1.10772	7.09887	19.9416	7.12e-68	2.68e-66	143.791	up
METTL7A	1.10351	8.93288	18.3872	6.51e-60	1.62e-58	125.529	up
TMEM39A	1.1026	7.70895	22.2713	5.23e-80	4.24e-78	171.632	up
TBL2	1.10176	8.64817	19.6802	1.59e-66	5.51e-65	140.697	up
CSNK1G3	1.10127	7.36897	20.1406	6.66e-69	2.64e-67	146.152	up
ALG9	1.09969	6.30523	18.8351	3.43e-62	9.53e-61	130.756	up
NDUFAF4	1.09883	7.52456	16.7417	1.12e-51	1.92e-50	106.643	up
NSUN5P2	1.0966	7.50271	13.2207	4.29e-35	3.74e-34	68.6561	up
MAN1A1	1.09634	9.28407	11.7406	1.01e-28	6.82e-28	54.0879	up
TIFA	1.09457	6.27537	18.1505	1.03e-58	2.44e-57	122.78	up
LRRK1	1.09317	6.49234	22.7527	1.56e-82	1.52e-80	177.425	up
MKX	1.09216	4.32675	11.6877	1.67e-28	1.12e-27	53.5865	up
PPP3CC	1.0914	7.03255	21.2052	1.96e-74	1.09e-72	158.842	up
ASPHD2	1.09058	6.55335	17.437	3.97e-55	7.98e-54	114.556	up
TJP1	1.08861	7.69521	14.1535	2.59e-39	2.72e-38	78.3155	up
RPN2	1.08834	11.4061	19.3421	8.7e-65	2.74e-63	136.709	up
ZNF791	1.08636	8.46519	20.3565	5.07e-70	2.14e-68	148.717	up
CXXC4	1.08575	5.28311	20.5382	5.79e-71	2.61e-69	150.879	up
WDR64	1.08568	5.44679	13.6183	7.1e-37	6.71e-36	72.7321	up
ZNF593	1.0842	7.6119	17.6796	2.42e-56	5.15e-55	117.341	up
EMC7	1.08356	9.45962	16.9188	1.5e-52	2.69e-51	108.648	up
TRIB1	1.08287	5.9544	20.519	7.29e-71	3.25e-69	150.651	up
RAB36	1.08233	6.20377	15.5517	6.92e-46	9.4e-45	93.3719	up
PDCD2L	1.08226	7.10985	17.5564	1e-55	2.06e-54	115.925	up
CD46	1.08136	8.18629	11.4133	2.24e-27	1.43e-26	51.0075	up
TMEM19	1.08107	7.35757	22.2441	7.26e-80	5.86e-78	171.305	up
OR7E14P	1.08084	4.47621	10.3195	4.77e-23	2.56e-22	41.1278	up
MCEE	1.07997	7.50756	17.8027	5.84e-57	1.27e-55	118.759	up
EDEM2	1.07787	7.79024	18.774	7.03e-62	1.92e-60	130.041	up
STRBP	1.07738	7.59664	17.8828	2.31e-57	5.15e-56	119.683	up
SKIL	1.0764	5.96177	20.6107	2.44e-71	1.14e-69	151.743	up
NEB	1.0761	6.661	6.31105	5.48e-10	1.56e-09	11.4884	up
SLC41A2	1.07594	5.13872	22.6446	5.76e-82	5.32e-80	176.123	up
TTLL7	1.07433	5.11508	20.6038	2.64e-71	1.22e-69	151.661	up
GABPB1-AS1	1.0713	6.29614	13.9448	2.34e-38	2.36e-37	76.1255	up
PCYOX1	1.07033	6.99699	12.5025	5.98e-32	4.61e-31	61.4622	up
LINC00969	1.06793	5.39803	13.0154	3.48e-34	2.94e-33	66.5766	up
ZNF432	1.06734	7.27409	14.9112	7.67e-43	9.28e-42	86.396	up
TMEM200A	1.0665	5.25154	10.5467	6.36e-24	3.53e-23	43.1248	up
PGGHG	1.06336	7.37841	13.4414	4.44e-36	4.06e-35	70.9106	up
FXYD5	1.06306	9.062	15.0553	1.6e-43	1.99e-42	87.9543	up
QTRT1	1.06249	7.55666	20.6872	9.75e-72	4.71e-70	152.655	up
IARS	1.06183	10.4658	16.6437	3.41e-51	5.71e-50	105.536	up
ZNF706	1.06116	7.08494	19.5742	5.59e-66	1.9e-64	139.445	up
DFNB59	1.06065	4.85799	17.5953	6.41e-56	1.33e-54	116.373	up
TMEM5	1.05996	6.43848	23.1691	1.02e-84	1.14e-82	182.443	up
ERAP2	1.05814	5.97209	10.267	7.57e-23	4.03e-22	40.67	up
FAAH2	1.05414	6.39329	17.8694	2.69e-57	5.99e-56	119.529	up
SCRN1	1.05007	7.78684	15.2109	2.93e-44	3.74e-43	89.6443	up
ROBO1	1.04769	6.3551	9.54395	3.7e-20	1.75e-19	34.5412	up
NDFIP2	1.04739	6.53314	16.4151	4.52e-50	7.24e-49	102.963	up
NR1D2	1.0466	7.08194	11.5299	7.47e-28	4.88e-27	52.0984	up
KIAA0040	1.04647	7.72019	20.034	2.37e-68	9.2e-67	144.887	up
HSD17B8	1.04614	9.09434	19.5787	5.29e-66	1.8e-64	139.499	up
PM20D2	1.04287	8.24461	15.358	5.84e-45	7.7e-44	91.2489	up
ZBTB21	1.04139	7.1844	18.1498	1.04e-58	2.46e-57	122.772	up
EBAG9	1.0399	8.65695	19.2882	1.65e-64	5.1e-63	136.074	up
SPCS2	1.03956	5.13538	21.0011	2.27e-73	1.2e-71	156.402	up
WNT10A	1.03693	6.15817	14.9065	8.07e-43	9.76e-42	86.3452	up
CXXC5	1.0335	9.28712	17.6404	3.81e-56	7.97e-55	116.89	up
FUT8-AS1	1.03171	4.47507	13.62	6.98e-37	6.61e-36	72.7492	up
ITGA4	1.03128	7.1398	7.62625	9.86e-14	3.45e-13	19.9433	up
SFMBT2	1.03127	6.65867	23.1299	1.63e-84	1.78e-82	181.969	up
DCTD	1.02985	7.72918	18.2225	4.45e-59	1.07e-57	123.615	up
OAS1	1.02881	7.47703	10.4242	1.89e-23	1.03e-22	42.0442	up
KBTBD8	1.02869	7.44174	12.4075	1.53e-31	1.16e-30	60.5276	up
TMEM208	1.0282	8.50751	17.6594	3.06e-56	6.45e-55	117.109	up
CHID1	1.0276	8.88936	17.4836	2.32e-55	4.7e-54	115.09	up
SETD6	1.0272	5.91491	19.2293	3.3e-64	1.01e-62	135.381	up
ST8SIA4	1.0266	6.63255	16.9786	7.57e-53	1.38e-51	109.327	up
SEC23B	1.02643	8.29736	17.7081	1.74e-56	3.72e-55	117.669	up
ZHX2	1.02606	8.46728	14.2918	5.96e-40	6.42e-39	79.7756	up
EIF4A2	1.02603	6.7434	9.35023	1.84e-19	8.43e-19	32.9541	up
CFL2	1.02386	7.25992	9.06415	1.89e-18	8.25e-18	30.6547	up
MRPL24	1.02126	9.93356	18.7766	6.81e-62	1.86e-60	130.072	up
TSC22D3	1.01951	9.52055	11.6891	1.64e-28	1.1e-27	53.5995	up
RINT1	1.01933	6.67044	16.5453	1.04e-50	1.7e-49	104.427	up
MSMO1	1.01823	7.52518	13.8409	6.97e-38	6.89e-37	75.0404	up
TMED10	1.01733	9.35398	16.9024	1.81e-52	3.23e-51	108.461	up
MORC1	1.01689	4.07184	10.9694	1.38e-25	8.21e-25	46.9189	up
DCBLD1	1.01681	5.87956	19.8259	2.82e-67	1.01e-65	142.421	up
ARFGAP3	1.01628	9.32667	14.1797	1.96e-39	2.08e-38	78.5909	up
FNDC3B	1.01581	7.92619	18.8596	2.57e-62	7.19e-61	131.042	up
RSL1D1	1.01556	7.21877	19.2777	1.86e-64	5.74e-63	135.951	up
FAM19A5	1.0153	4.64464	10.8706	3.41e-25	2e-24	46.0232	up
SLC25A45	1.01348	7.4328	16.1211	1.23e-48	1.85e-47	99.6756	up
CHST15	1.01333	6.41156	22.6301	6.87e-82	6.28e-80	175.949	up
ATP13A1	1.01092	8.12153	19.4194	3.49e-65	1.12e-63	137.62	up
ENO2	1.00862	6.65232	13.4754	3.12e-36	2.88e-35	71.2599	up
JUN	1.00838	7.1094	9.08043	1.66e-18	7.26e-18	30.7841	up
CCR10	1.00817	6.17432	9.87858	2.19e-21	1.09e-20	37.3381	up
CCDC69	1.00803	7.82439	14.6109	1.96e-41	2.24e-40	83.17	up
INPP4A	1.00438	6.75644	21.6365	1.1e-76	7.26e-75	164.009	up
PABPC4	1.00347	11.2053	15.1954	3.47e-44	4.42e-43	89.4753	up
IRAK1	1.00344	8.10656	23.6407	3.38e-87	4.66e-85	188.128	up
COL24A1	1.00149	4.47046	14.6747	9.89e-42	1.14e-40	83.8526	up
OCIAD2	1.00094	8.41721	18.9948	5.24e-63	1.52e-61	132.627	up
CARMIL1	1.00088	5.95236	20.4015	2.97e-70	1.27e-68	149.252	up
ALG5	1.00004	9.47616	16.8406	3.65e-52	6.45e-51	107.762	up
ZNF512B	0.99985	6.73235	19.0544	2.6e-63	7.61e-62	133.327	up
TUBE1	0.999377	6.84839	12.0503	5.08e-30	3.61e-29	57.0518	up
ARX	0.999158	4.65088	8.3893	3.69e-16	1.44e-15	25.4469	up
TRAM2	0.997945	7.82062	21.8655	6.97e-78	4.97e-76	166.757	up
ANKRD46	0.995973	7.50068	18.3135	1.54e-59	3.77e-58	124.673	up
BCL2	0.995654	6.47171	23.7101	1.46e-87	2.09e-85	188.965	up
ATRAID	0.994761	10.7122	15.9159	1.22e-47	1.76e-46	97.3933	up
RASGRP3	0.994657	6.02879	16.3125	1.44e-49	2.25e-48	101.813	up
TMED9	0.99463	10.8172	20.0788	1.39e-68	5.44e-67	145.417	up
NFE2L1	0.994622	8.71231	14.8625	1.3e-42	1.56e-41	85.8702	up
RPN1	0.994001	10.0635	18.6995	1.68e-61	4.53e-60	129.17	up
ARCN1	0.992009	9.24562	13.435	4.74e-36	4.33e-35	70.8447	up
GLS	0.991304	6.84486	24.15	7.11e-90	1.18e-87	194.271	up
ZNF600	0.990387	6.28674	11.3606	3.68e-27	2.33e-26	50.516	up
PLCXD2	0.98905	4.93576	13.2394	3.54e-35	3.1e-34	68.8464	up
SURF4	0.988785	9.07622	19.4933	1.46e-65	4.78e-64	138.491	up
MAGED1	0.988684	9.82942	16.7545	9.71e-52	1.67e-50	106.787	up
ZBTB41	0.987916	6.98293	13.7514	1.78e-37	1.72e-36	74.11	up
PPP1R2	0.987242	8.36842	9.8603	2.56e-21	1.27e-20	37.1835	up
TMEM263	0.987131	8.78122	12.6635	1.2e-32	9.52e-32	63.0549	up
JMY	0.986529	7.03484	16.5939	5.99e-51	9.95e-50	104.975	up
UCHL1	0.986288	7.01316	6.34574	4.44e-10	1.27e-09	11.6938	up
CDR2	0.986267	7.89893	16.2922	1.8e-49	2.81e-48	101.587	up
FUT8	0.986254	7.17144	12.7131	7.32e-33	5.85e-32	63.5486	up
ZC2HC1A	0.984224	5.53508	20.7013	8.24e-72	4.05e-70	152.822	up
USO1	0.983103	8.46463	12.9973	4.18e-34	3.52e-33	66.3947	up
MFSD6	0.982824	7.14299	16.4905	1.93e-50	3.13e-49	103.811	up
AUH	0.982769	7.90887	16.6316	3.91e-51	6.53e-50	105.4	up
MYEOV	0.982614	6.62136	13.358	1.05e-35	9.4e-35	70.056	up
HSH2D	0.980863	6.09341	14.7618	3.87e-42	4.52e-41	84.7866	up
FTSJ1	0.980791	8.02777	24.8058	2.54e-93	5.42e-91	202.18	up
DPM3	0.978271	8.76598	13.1928	5.71e-35	4.95e-34	68.3723	up
MC4R	0.977937	5.62611	8.93927	5.12e-18	2.2e-17	29.6678	up
IQCH-AS1	0.977235	6.96646	15.0496	1.7e-43	2.11e-42	87.8924	up
PARP1	0.976508	10.3412	16.0179	3.9e-48	5.77e-47	98.5262	up
LINC00847	0.976062	7.1729	15.8346	3.01e-47	4.29e-46	96.4921	up
TNS3	0.975462	10.0392	12.6723	1.1e-32	8.73e-32	63.1427	up
CCDC39	0.974601	3.85174	20.5051	8.6e-71	3.81e-69	150.485	up
ATP10B	0.971121	6.51535	8.2001	1.53e-15	5.83e-15	24.0432	up
ERMN	0.970309	4.25961	18.0152	4.96e-58	1.14e-56	121.213	up
C12orf66	0.968626	5.32681	26.2661	5.53e-101	3.2e-98	219.762	up
CLOCK	0.968249	7.32393	20.3557	5.13e-70	2.16e-68	148.707	up
ENTPD4	0.965295	6.81171	20.4448	1.77e-70	7.68e-69	149.767	up
RWDD2A	0.963826	6.21445	23.1329	1.57e-84	1.73e-82	182.006	up
MOXD1	0.963381	5.74481	14.6217	1.75e-41	2e-40	83.2849	up
CYP2R1	0.962389	5.93523	26.0565	6.94e-100	3.55e-97	217.242	up
ZNF804A	0.961898	4.63815	13.2237	4.16e-35	3.63e-34	68.686	up
RHPN2	0.961386	4.47235	16.7954	6.1e-52	1.06e-50	107.25	up
TTC3P1	0.960102	9.04341	8.58574	8.2e-17	3.32e-16	26.9307	up
SIL1	0.960101	8.4598	16.2976	1.7e-49	2.64e-48	101.647	up
LSAMP	0.959223	5.32792	13.818	8.85e-38	8.72e-37	74.8026	up
POSTN	0.959041	6.65686	6.88733	1.47e-11	4.61e-11	15.0265	up
ITGA8	0.958934	6.2054	12.3167	3.75e-31	2.78e-30	59.6389	up
CYP20A1	0.958742	6.98227	15.8264	3.3e-47	4.7e-46	96.4014	up
COLCA2	0.956979	5.09955	11.5851	4.42e-28	2.93e-27	52.6179	up
IGF1	0.956593	7.98143	14.7218	5.95e-42	6.92e-41	84.3578	up
UBXN4	0.956455	8.62373	14.5952	2.33e-41	2.64e-40	83.0022	up
KIAA0907	0.956261	8.89197	14.229	1.16e-39	1.24e-38	79.1114	up
NUP62CL	0.955477	5.16696	13.7585	1.65e-37	1.6e-36	74.1841	up
MORC4	0.953704	5.98182	14.2	1.58e-39	1.68e-38	78.8054	up
SPATA20	0.95267	7.41026	14.796	2.67e-42	3.15e-41	85.1547	up
GNPDA2	0.951929	6.51944	15.7717	6.06e-47	8.47e-46	95.7964	up
ZCCHC7	0.951433	7.02837	15.858	2.32e-47	3.31e-46	96.7521	up
ARL14EP	0.951294	7.65276	17.4529	3.31e-55	6.66e-54	114.738	up
P2RX4	0.950552	7.41634	13.1202	1.2e-34	1.03e-33	67.6356	up
ALDH18A1	0.949641	8.14897	19.8627	1.82e-67	6.6e-66	142.856	up
ALG14	0.948453	7.37721	12.2089	1.08e-30	7.84e-30	58.5882	up
NAXE	0.948383	8.65528	17.2127	5.21e-54	9.88e-53	111.992	up
CTH	0.947681	5.18328	15.6296	2.92e-46	4.01e-45	94.2294	up
FBXO46	0.946077	8.21135	17.4299	4.31e-55	8.63e-54	114.475	up
DICER1-AS1	0.945198	5.95779	15.1752	4.33e-44	5.48e-43	89.2559	up
TMEM192	0.945195	7.49972	17.8865	2.21e-57	4.94e-56	119.725	up
C1GALT1C1	0.94448	8.63596	14.8197	2.07e-42	2.45e-41	85.4092	up
TCF4	0.94204	8.54157	12.4054	1.56e-31	1.18e-30	60.5072	up
SLC16A14	0.941126	6.86409	9.74159	7.03e-21	3.43e-20	36.1847	up
CASD1	0.940779	6.66473	11.0529	6.42e-26	3.87e-25	47.6794	up
ICAM2	0.939553	8.52084	16.268	2.37e-49	3.66e-48	101.316	up
ARL1	0.939329	7.92259	17.4351	4.06e-55	8.14e-54	114.535	up
SLC30A5	0.939185	7.18272	13.3961	7.08e-36	6.41e-35	70.4463	up
TMA16	0.938775	5.40949	12.0855	3.61e-30	2.57e-29	57.3913	up
LINC01125	0.937924	5.49014	14.8513	1.47e-42	1.76e-41	85.7493	up
STXBP6	0.936417	4.81033	16.2806	2.05e-49	3.19e-48	101.456	up
CCDC163	0.93605	6.74812	18.6166	4.45e-61	1.18e-59	128.202	up
P4HTM	0.935864	7.66005	17.3618	9.43e-55	1.86e-53	113.695	up
TP53INP1	0.93567	9.19877	17.079	2.41e-53	4.47e-52	110.469	up
ACAD8	0.935277	7.09195	11.4432	1.69e-27	1.09e-26	51.286	up
NUAK2	0.934987	8.0324	13.3656	9.69e-36	8.72e-35	70.1343	up
GANAB	0.934397	9.26332	20.4802	1.16e-70	5.07e-69	150.189	up
UBE2E2	0.932473	8.15094	14.0426	8.36e-39	8.55e-38	77.1497	up
YES1	0.932466	6.72557	10.5953	4.11e-24	2.31e-23	43.5558	up
C1orf27	0.932324	7.07395	21.0077	2.1e-73	1.12e-71	156.48	up
INHBE	0.93231	4.29508	9.52887	4.2e-20	1.98e-19	34.4167	up
TIPARP	0.932239	8.1605	14.4284	1.39e-40	1.53e-39	81.224	up
CHSY3	0.932037	5.59276	9.73363	7.52e-21	3.66e-20	36.118	up
TFB2M	0.931885	8.29677	14.8486	1.51e-42	1.81e-41	85.7205	up
NANS	0.931433	9.01181	16.8201	4.61e-52	8.12e-51	107.529	up
PRKRA	0.929272	8.28725	14.5837	2.63e-41	2.98e-40	82.8794	up
MTRR	0.927274	8.27011	17.0755	2.51e-53	4.64e-52	110.429	up
CTNNA2	0.926819	4.98759	11.9048	2.08e-29	1.44e-28	55.6536	up
GOLT1B	0.925884	8.22742	17.1232	1.45e-53	2.72e-52	110.971	up
LYSMD3	0.924987	7.86077	12.5278	4.65e-32	3.6e-31	61.7122	up
C15orf61	0.924957	9.15037	13.5079	2.23e-36	2.07e-35	71.5931	up
TRPT1	0.924255	7.74725	18.1151	1.55e-58	3.65e-57	122.37	up
KANK1	0.924062	7.60394	17.3725	8.34e-55	1.65e-53	113.817	up
SIDT1	0.924012	6.18577	14.0893	5.1e-39	5.29e-38	77.6397	up
OAS2	0.923829	6.79163	12.7182	6.96e-33	5.56e-32	63.5995	up
AARS	0.923478	9.09557	19.9497	6.47e-68	2.44e-66	143.887	up
CLIC4	0.922815	7.90307	12.6292	1.7e-32	1.33e-31	62.7144	up
COX18	0.922773	8.40683	16.288	1.89e-49	2.94e-48	101.54	up
ADTRP	0.922383	5.72831	10.1845	1.56e-22	8.21e-22	39.955	up
LARP1B	0.921976	6.29697	24.3378	7.33e-91	1.34e-88	196.536	up
MAN1A2	0.92171	6.52209	24.1199	1.02e-89	1.68e-87	193.908	up
SSR1	0.921153	8.95978	16.8088	5.24e-52	9.19e-51	107.402	up
SPIN3	0.918297	5.08116	23.4668	2.77e-86	3.55e-84	186.031	up
GALK2	0.917364	6.48601	19.3105	1.27e-64	3.93e-63	136.337	up
LINC01021	0.917112	3.59963	14.2962	5.69e-40	6.14e-39	79.8211	up
LCORL	0.916257	6.8383	19.7349	8.3e-67	2.95e-65	141.345	up
PBXIP1	0.914893	7.59908	17.4859	2.26e-55	4.58e-54	115.117	up
SH3BP5-AS1	0.91444	6.59864	14.8634	1.29e-42	1.54e-41	85.8798	up
VPS37B	0.914059	8.22401	16.7512	1.01e-51	1.73e-50	106.75	up
PAXIP1-AS1	0.914021	7.04165	12.9771	5.13e-34	4.3e-33	66.1907	up
SUB1	0.912676	9.77929	19.7874	4.45e-67	1.58e-65	141.966	up
POGLUT1	0.912195	7.75318	20.1758	4.38e-69	1.76e-67	146.569	up
TMEM214	0.912108	7.6785	17.269	2.73e-54	5.26e-53	112.635	up
SLC15A2	0.91196	7.05764	14.1384	3.04e-39	3.18e-38	78.1562	up
SLC39A6	0.911779	6.99904	15.6054	3.82e-46	5.23e-45	93.9631	up
MEI1	0.910204	7.41872	19.5634	6.35e-66	2.15e-64	139.318	up
TXLNA	0.90945	7.26972	14.1474	2.76e-39	2.9e-38	78.2507	up
SLC44A1	0.909222	7.98914	16.6427	3.45e-51	5.77e-50	105.524	up
KLF2	0.907883	8.08052	11.5418	6.67e-28	4.37e-27	52.2102	up
MAPK13	0.906286	6.62483	16.8148	4.9e-52	8.61e-51	107.469	up
SEC61B	0.906148	7.04699	21.2637	9.72e-75	5.53e-73	159.541	up
GMPPB	0.905581	6.99357	20.5586	4.54e-71	2.06e-69	151.122	up
GAS5	0.90398	8.18286	12.4406	1.11e-31	8.41e-31	60.8526	up
GALNT2	0.903828	7.19537	20.4214	2.34e-70	1.01e-68	149.488	up
HIST1H1C	0.903026	9.20005	8.95342	4.58e-18	1.97e-17	29.7791	up
ATG4C	0.901976	7.45713	14.4967	6.69e-41	7.48e-40	81.9511	up
ANKRD28	0.901715	8.00122	16.8796	2.34e-52	4.17e-51	108.204	up
PSEN2	0.901324	6.35946	20.4393	1.89e-70	8.17e-69	149.702	up
WDYHV1	0.900431	7.20219	15.7777	5.66e-47	7.93e-46	95.8636	up
MRPS2	0.899456	7.56163	14.7875	2.93e-42	3.44e-41	85.0636	up
ANKRD16	0.897584	6.47838	18.8953	1.69e-62	4.76e-61	131.461	up
SCAPER	0.897432	6.09167	17.7419	1.18e-56	2.53e-55	118.059	up
MALT1	0.896699	6.39798	20.6052	2.6e-71	1.21e-69	151.677	up
TCTN3	0.896263	7.8291	22.7349	1.93e-82	1.87e-80	177.211	up
TSHR	0.895876	4.60195	15.2331	2.3e-44	2.95e-43	89.8859	up
MAGI2	0.895233	5.07816	11.5656	5.32e-28	3.52e-27	52.4338	up
TMEM258	0.894263	11.8058	17.1422	1.17e-53	2.2e-52	111.188	up
SULF2	0.89283	7.40221	7.70145	5.79e-14	2.05e-13	20.4669	up
IL27RA	0.892413	6.92691	13.4131	5.94e-36	5.4e-35	70.6206	up
EMC4	0.890628	10.2929	12.2257	9.17e-31	6.67e-30	58.7513	up
CDK14	0.890407	6.92707	19.5068	1.24e-65	4.09e-64	138.65	up
BCAR3	0.88996	6.5056	14.084	5.4e-39	5.58e-38	77.5835	up
MOGS	0.88988	8.10534	19.9963	3.72e-68	1.43e-66	144.439	up
PRDM15	0.889489	6.12805	17.7734	8.19e-57	1.77e-55	118.421	up
ZFP3	0.888487	6.62869	13.5529	1.4e-36	1.31e-35	72.057	up
SCNN1B	0.887374	5.86681	11.0113	9.42e-26	5.64e-25	47.2999	up
SND1	0.887288	9.51038	19.9155	9.72e-68	3.62e-66	143.481	up
TMEM133	0.886452	5.65925	10.7951	6.79e-25	3.92e-24	45.3417	up
PPP1R16B	0.886169	7.35041	14.3386	3.62e-40	3.94e-39	80.2711	up
OSTC	0.885744	10.4676	9.87659	2.23e-21	1.11e-20	37.3212	up
NKIRAS1	0.885482	6.17403	13.9738	1.73e-38	1.75e-37	76.4279	up
KDELR1	0.884011	8.46727	19.5324	9.16e-66	3.04e-64	138.952	up
CD40	0.883694	6.5512	15.0558	1.59e-43	1.98e-42	87.9591	up
TMEM106B	0.883302	7.97055	12.4263	1.27e-31	9.63e-31	60.7128	up
CANX	0.883209	9.61956	12.8069	2.86e-33	2.32e-32	64.4838	up
MALAT1	0.882231	10.5803	6.24255	8.28e-10	2.34e-09	11.0856	up
SNX25	0.881005	5.57567	26.1097	3.65e-100	1.98e-97	217.882	up
UFSP2	0.880215	8.0947	15.6122	3.54e-46	4.86e-45	94.038	up
PPP1R26	0.879128	6.70081	18.1475	1.07e-58	2.52e-57	122.746	up
EYA2	0.878995	5.56661	8.93643	5.24e-18	2.25e-17	29.6455	up
AMZ2	0.878802	8.6988	14.1271	3.42e-39	3.58e-38	78.0366	up
BET1L	0.878723	7.58123	23.3998	6.24e-86	7.7e-84	185.224	up
POLR1B	0.878359	6.84977	16.7357	1.2e-51	2.05e-50	106.575	up
KCNK12	0.877989	5.19123	15.763	6.67e-47	9.31e-46	95.7003	up
MT-ND5	0.877435	11.1565	8.66208	4.54e-17	1.86e-16	27.5146	up
C7orf31	0.876506	5.92035	16.4227	4.15e-50	6.67e-49	103.049	up
CASP3	0.874861	8.79879	14.3203	4.4e-40	4.77e-39	80.0768	up
WIPI1	0.874622	8.94888	14.3167	4.58e-40	4.95e-39	80.0383	up
ATR	0.873853	6.88642	19.346	8.31e-65	2.63e-63	136.755	up
DNASE2	0.873307	7.20394	18.8634	2.46e-62	6.88e-61	131.087	up
NECTIN3	0.873207	4.26147	11.9338	1.57e-29	1.1e-28	55.9311	up
HIST1H2BF	0.871111	6.68256	15.1242	7.56e-44	9.46e-43	88.7013	up
CCDC18-AS1	0.870932	8.92772	10.9728	1.34e-25	7.97e-25	46.9494	up
MARS	0.870194	8.40627	19.9145	9.83e-68	3.64e-66	143.47	up
EVI2A	0.870132	9.68125	11.1502	2.61e-26	1.6e-25	48.5714	up
MAP3K1	0.869988	7.91752	15.2671	1.58e-44	2.05e-43	90.2564	up
SDF4	0.869657	8.56108	13.9653	1.89e-38	1.91e-37	76.3392	up
TRNT1	0.86796	6.6911	14.9637	4.34e-43	5.28e-42	86.9627	up
MSI2	0.867546	6.50951	18.5568	8.96e-61	2.33e-59	127.505	up
CCDC50	0.866852	6.57655	16.7564	9.5e-52	1.64e-50	106.809	up
NXPE4	0.866672	6.03608	11.5651	5.35e-28	3.53e-27	52.4296	up
ARFGEF2	0.865817	7.43818	18.1773	7.54e-59	1.79e-57	123.09	up
GMPPA	0.865557	7.12527	17.7739	8.14e-57	1.76e-55	118.427	up
GPX7	0.865369	7.66685	10.3758	2.9e-23	1.57e-22	41.6196	up
FER1L4	0.865095	5.77682	15.452	2.08e-45	2.77e-44	92.2784	up
OXSM	0.863965	7.90774	17.7065	1.77e-56	3.79e-55	117.651	up
CYB561	0.863585	7.33681	21.948	2.58e-78	1.91e-76	167.747	up
CAMK2D	0.862685	6.82662	12.2266	9.09e-31	6.62e-30	58.7603	up
IDNK	0.862434	7.11827	19.2292	3.3e-64	1.01e-62	135.38	up
SKAP1	0.861793	6.87082	13.7935	1.14e-37	1.12e-36	74.5477	up
GSDMB	0.861637	6.90392	11.1204	3.45e-26	2.1e-25	48.2972	up
ERGIC2	0.860949	6.87689	20.6797	1.07e-71	5.14e-70	152.565	up
ZNF296	0.859597	6.42	17.9487	1.07e-57	2.44e-56	120.444	up
ALG13	0.85944	7.42417	17.2626	2.94e-54	5.65e-53	112.561	up
FAM221A	0.859243	6.69112	15.2265	2.47e-44	3.17e-43	89.8142	up
TMCO1	0.858075	9.74975	16.0985	1.58e-48	2.37e-47	99.4229	up
GOLGB1	0.857124	8.42078	18.4079	5.11e-60	1.28e-58	125.77	up
TTC17	0.856845	8.09044	17.025	4.46e-53	8.21e-52	109.854	up
CMSS1	0.856742	8.07483	13.7205	2.45e-37	2.36e-36	73.7889	up
EFCAB7	0.855651	5.69401	13.3617	1.01e-35	9.06e-35	70.0942	up
LNP1	0.855405	6.95626	15.3395	7.16e-45	9.38e-44	91.0465	up
LINC00494	0.855393	5.90172	13.8533	6.12e-38	6.08e-37	75.1699	up
BST2	0.85537	9.0492	12.1735	1.53e-30	1.1e-29	58.2442	up
EMC2	0.855027	8.24344	11.5212	8.11e-28	5.3e-27	52.0164	up
RHOH	0.85483	8.09538	12.5735	2.95e-32	2.31e-31	62.1636	up
PIAS3	0.854761	7.09846	16.8845	2.22e-52	3.95e-51	108.259	up
TNFAIP3	0.854471	7.97681	10.3296	4.37e-23	2.35e-22	41.2154	up
PAN2	0.854429	7.90373	14.5217	5.12e-41	5.75e-40	82.2175	up
C3orf70	0.854079	5.34308	8.38287	3.87e-16	1.51e-15	25.3988	up
MAP2	0.853386	5.19698	13.8069	9.94e-38	9.78e-37	74.6872	up
HDLBP	0.853243	7.96077	18.984	5.95e-63	1.72e-61	132.5	up
CAV1	0.851376	9.31898	8.3441	5.2e-16	2.02e-15	25.1093	up
GLO1	0.850725	9.82435	15.2974	1.14e-44	1.48e-43	90.5867	up
FANCF	0.850374	6.82328	17.8801	2.38e-57	5.31e-56	119.652	up
WARS	0.849111	8.88419	12.8308	2.25e-33	1.83e-32	64.7227	up
NTHL1	0.848594	6.06487	12.3305	3.28e-31	2.43e-30	59.7735	up
TTC3	0.847812	8.72424	15.8784	1.85e-47	2.65e-46	96.9783	up
TMCC3	0.847474	6.77373	11.6076	3.57e-28	2.37e-27	52.8297	up
EAF2	0.845392	4.09369	17.0963	1.98e-53	3.68e-52	110.665	up
RCN2	0.844604	9.03465	12.8555	1.75e-33	1.44e-32	64.9703	up
CMAHP	0.844482	6.4141	11.6272	2.97e-28	1.98e-27	53.0138	up
RRAS2	0.844192	5.74034	7.84049	2.14e-14	7.71e-14	21.4459	up
CSPP1	0.842305	6.42546	20.8633	1.18e-72	6.09e-71	154.756	up
ORMDL1	0.840836	7.78137	14.4858	7.52e-41	8.38e-40	81.8351	up
ISL2	0.840021	5.30053	9.87404	2.28e-21	1.14e-20	37.2997	up
PMVK	0.839106	8.62609	15.7575	7.09e-47	9.89e-46	95.6396	up
ZNF195	0.838365	6.70212	13.3156	1.62e-35	1.44e-34	69.6226	up
PITPNA-AS1	0.83804	7.34032	15.3928	3.99e-45	5.27e-44	91.6294	up
SFXN4	0.837881	8.42726	16.3425	1.02e-49	1.62e-48	102.15	up
AFFX-HUMISGF3A/M97935_MB_at	0.836012	6.73095	6.17564	1.23e-09	3.45e-09	10.696	up
PLOD3	0.835992	8.90873	19.2358	3.06e-64	9.36e-63	135.458	up
CAPN7	0.835887	7.16616	12.5606	3.36e-32	2.61e-31	62.0361	up
EDEM1	0.835647	9.11358	13.6197	7e-37	6.63e-36	72.7462	up
MIB1	0.83506	7.60483	14.4858	7.52e-41	8.38e-40	81.8341	up
SYNGR3	0.83442	4.79584	14.9536	4.84e-43	5.89e-42	86.8532	up
PCAT6	0.833231	5.43575	12.9086	1.02e-33	8.5e-33	65.5028	up
LTBP3	0.833049	7.62215	13.4021	6.66e-36	6.03e-35	70.5076	up
RSAD1	0.832589	8.09915	17.6356	4.03e-56	8.41e-55	116.835	up
TSEN2	0.831126	6.28435	16.7402	1.14e-51	1.96e-50	106.626	up
ANKEF1	0.830739	5.24487	20.9278	5.46e-73	2.85e-71	155.526	up
IDUA	0.829323	6.44323	14.7115	6.66e-42	7.72e-41	84.2466	up
EDEM3	0.829259	8.20718	9.36467	1.64e-19	7.51e-19	33.0716	up
UNC93B1	0.828776	6.66309	10.5086	8.93e-24	4.94e-23	42.7878	up
TMEM255A	0.828503	4.47708	6.4655	2.13e-10	6.23e-10	12.4105	up
LDLRAP1	0.826498	7.98878	16.6468	3.29e-51	5.52e-50	105.572	up
HSCB	0.826496	5.5767	13.7764	1.37e-37	1.34e-36	74.3693	up
SOWAHC	0.825764	6.14785	10.2432	9.33e-23	4.96e-22	40.4634	up
ZDHHC21	0.824581	4.84615	19.7902	4.3e-67	1.54e-65	141.999	up
CLSTN1	0.822781	7.68463	18.5671	7.95e-61	2.08e-59	127.625	up
IFNLR1	0.82193	7.11458	18.7924	5.66e-62	1.55e-60	130.257	up
DENND1B	0.821865	5.83155	19.1788	5.99e-64	1.81e-62	134.788	up
CCDC84	0.821816	9.03739	12.8932	1.2e-33	9.89e-33	65.3483	up
ANKRD37	0.821512	6.28307	16.8002	5.78e-52	1.01e-50	107.304	up
CAPN2	0.821405	8.74802	15.838	2.9e-47	4.14e-46	96.5298	up
MIS12	0.820077	8.83966	13.1407	9.71e-35	8.36e-34	67.8439	up
CRYZ	0.819958	7.42639	9.24861	4.24e-19	1.91e-18	32.1312	up
CARS	0.819147	7.64017	21.4655	8.59e-76	5.29e-74	161.959	up
B4GAT1	0.818922	7.69573	14.4425	1.19e-40	1.32e-39	81.3741	up
EZR	0.818775	7.76877	13.5502	1.44e-36	1.34e-35	72.0287	up
PAM	0.818156	9.08522	11.7376	1.04e-28	7.01e-28	54.0589	up
GPR155	0.81809	6.63704	14.2183	1.3e-39	1.38e-38	78.9984	up
SS18	0.816042	6.29901	18.6457	3.16e-61	8.41e-60	128.542	up
RASA2	0.815781	7.87127	12.796	3.19e-33	2.58e-32	64.3744	up
PEX11B	0.815781	8.28165	13.5754	1.11e-36	1.04e-35	72.2887	up
TMED5	0.815722	7.36038	15.3099	9.9e-45	1.29e-43	90.7242	up
WDR74	0.81561	7.88826	20.1063	1e-68	3.95e-67	145.744	up
RPL39L	0.814963	6.19671	12.7213	6.74e-33	5.39e-32	63.6304	up
POLR3E	0.811151	7.15904	19.4595	2.17e-65	7.05e-64	138.092	up
LPCAT4	0.810984	6.18392	20.0213	2.76e-68	1.07e-66	144.736	up
EPRS	0.810883	9.22317	11.3574	3.79e-27	2.4e-26	50.4869	up
AQP3	0.80957	8.86511	12.966	5.73e-34	4.8e-33	66.0793	up
CD48	0.809529	6.80704	13.2178	4.42e-35	3.85e-34	68.6262	up
CD320	0.808766	7.56293	17.4083	5.52e-55	1.1e-53	114.228	up
DNAAF2	0.808702	7.05925	12.3058	4.18e-31	3.09e-30	59.5318	up
SNHG8	0.806923	9.22288	13.7084	2.78e-37	2.67e-36	73.6641	up
FCHSD2	0.806768	7.29442	17.8118	5.25e-57	1.15e-55	118.864	up
TM9SF4	0.806383	7.50624	18.4156	4.67e-60	1.18e-58	125.86	up
SLC47A1	0.805847	6.73313	7.38041	5.46e-13	1.84e-12	18.2613	up
FAM136A	0.805759	9.25394	17.6141	5.16e-56	1.07e-54	116.588	up
UFL1	0.805582	8.07012	13.9745	1.71e-38	1.73e-37	76.4357	up
TMEM117	0.80469	5.83892	12.947	6.95e-34	5.8e-33	65.8879	up
POP5	0.804637	8.96497	16.89	2.08e-52	3.71e-51	108.322	up
HAX1	0.804345	7.24654	19.1816	5.8e-64	1.75e-62	134.82	up
ZBED5-AS1	0.803748	7.26196	14.7602	3.93e-42	4.59e-41	84.7699	up
STARD4	0.803369	7.11046	14.0988	4.62e-39	4.79e-38	77.7399	up
TMEM168	0.803344	6.91865	14.0148	1.12e-38	1.14e-37	76.8581	up
MAP3K14	0.802759	6.2614	15.0305	2.1e-43	2.59e-42	87.686	up
PUS3	0.801298	7.42904	15.9634	7.17e-48	1.05e-46	97.9202	up
SLCO2A1	0.800064	6.91469	10.8014	6.41e-25	3.7e-24	45.3989	up
DNAJC4	0.799808	7.15514	20.0134	3.03e-68	1.17e-66	144.642	up
FAM30A	0.799353	7.29547	5.06984	5.35e-07	1.25e-06	4.80106	up
TMEM44-AS1	0.79913	6.43075	15.6702	1.87e-46	2.57e-45	94.6764	up
XPC	0.798911	8.51864	17.0227	4.58e-53	8.42e-52	109.828	up
VPS51	0.798085	9.22433	14.1584	2.46e-39	2.59e-38	78.3669	up
DPH7	0.796633	7.95135	19.5344	8.95e-66	2.97e-64	138.976	up
TMF1	0.795859	6.88957	12.4515	9.92e-32	7.57e-31	60.9598	up
FRZB	0.79561	8.01343	5.48076	6.31e-08	1.57e-07	6.86984	up
ARHGAP5	0.795536	6.50138	13.0942	1.56e-34	1.33e-33	67.3724	up
SLC25A23	0.793903	4.89811	16.3599	8.41e-50	1.33e-48	102.345	up
EPHX2	0.793581	6.64092	12.4889	6.85e-32	5.25e-31	61.3283	up
IMP4	0.792535	8.2818	16.7572	9.42e-52	1.62e-50	106.818	up
CKAP4	0.791267	10.053	12.9146	9.65e-34	8.01e-33	65.5626	up
CHPF	0.791155	7.05723	13.2909	2.09e-35	1.84e-34	69.3714	up
PALD1	0.788421	6.90511	11.9773	1.03e-29	7.25e-29	56.349	up
CECR1	0.788297	10.2051	10.1319	2.46e-22	1.28e-21	39.5014	up
LINC00342	0.788183	6.75262	6.12765	1.64e-09	4.55e-09	10.4188	up
TMEM135	0.788119	7.42401	9.21922	5.38e-19	2.42e-18	31.8945	up
PEX1	0.78722	6.28699	16.7398	1.15e-51	1.96e-50	106.621	up
LINC-PINT	0.786496	6.17351	18.0704	2.61e-58	6.09e-57	121.852	up
HMGN4	0.786164	9.20856	11.4218	2.07e-27	1.33e-26	51.0862	up
MGAT2	0.784881	8.53142	14.4882	7.33e-41	8.18e-40	81.8597	up
IDH3A	0.78457	7.3255	16.5632	8.49e-51	1.4e-49	104.629	up
CRIPAK	0.784427	7.65893	12.6449	1.45e-32	1.14e-31	62.8706	up
LRIF1	0.78439	7.68376	9.24838	4.24e-19	1.91e-18	32.1294	up
MTX3	0.784184	6.82692	20.2011	3.24e-69	1.32e-67	146.87	up
MTX2	0.784128	8.45174	14.6926	8.15e-42	9.43e-41	84.0445	up
LINC00959	0.783772	6.38686	13.3145	1.64e-35	1.46e-34	69.6114	up
OGFOD3	0.782312	7.52795	14.3467	3.32e-40	3.62e-39	80.3569	up
MLEC	0.780634	9.14125	15.1581	5.22e-44	6.58e-43	89.07	up
ARFIP2	0.780623	8.40557	17.3027	1.86e-54	3.62e-53	113.019	up
GARS	0.780108	10.1469	14.9012	8.55e-43	1.03e-41	86.2881	up
GVINP1	0.779015	7.37018	12.2972	4.55e-31	3.35e-30	59.4479	up
ZFAND1	0.778773	8.20966	11.5563	5.82e-28	3.83e-27	52.3461	up
ASB3	0.778061	8.24108	13.5218	1.93e-36	1.8e-35	71.7362	up
ASCC3	0.777969	6.79226	14.2503	9.27e-40	9.94e-39	79.3361	up
HOMER1	0.777968	5.44948	6.62062	8.12e-11	2.43e-10	13.356	up
SELENOK	0.777003	10.7332	14.5153	5.48e-41	6.15e-40	82.1485	up
CAMSAP2	0.776831	6.25247	14.3423	3.48e-40	3.79e-39	80.31	up
NGLY1	0.776294	9.65038	16.8266	4.28e-52	7.55e-51	107.603	up
LYPLAL1	0.775927	8.05825	13.8194	8.73e-38	8.6e-37	74.817	up
LRMP	0.775822	8.39688	10.4919	1.04e-23	5.72e-23	42.64	up
ERAP1	0.775554	7.31397	13.5023	2.37e-36	2.19e-35	71.5362	up
LINC00094	0.775344	5.66966	13.0262	3.12e-34	2.64e-33	66.6854	up
BTG2	0.775166	8.895	12.8976	1.15e-33	9.48e-33	65.3922	up
TSEN15	0.774786	7.10257	14.9247	6.63e-43	8.04e-42	86.5412	up
C1orf43	0.774249	9.17309	14.6561	1.21e-41	1.39e-40	83.653	up
DNAJC3	0.773804	7.72046	11.2455	1.08e-26	6.7e-26	49.449	up
CERK	0.773263	8.63398	14.8328	1.79e-42	2.13e-41	85.551	up
UGDH	0.772805	7.97795	12.7217	6.72e-33	5.38e-32	63.6334	up
GOLPH3	0.772541	10.2964	12.7296	6.21e-33	4.97e-32	63.7131	up
YIF1A	0.772441	8.06556	13.0704	1.99e-34	1.69e-33	67.1321	up
SEC31A	0.771026	10.2345	14.6606	1.15e-41	1.32e-40	83.7012	up
AMDHD1	0.770994	4.18012	14.3586	2.93e-40	3.2e-39	80.4829	up
SCAMP3	0.770743	8.60455	17.3387	1.23e-54	2.41e-53	113.431	up
SLC3A2	0.770439	8.194	14.3286	4.03e-40	4.37e-39	80.1643	up
HIBCH	0.770317	7.80026	15.0246	2.24e-43	2.76e-42	87.6211	up
PPWD1	0.769377	7.48592	11.2621	9.24e-27	5.75e-26	49.6028	up
SLC38A9	0.769091	6.6526	16.7774	7.48e-52	1.3e-50	107.046	up
C19orf60	0.769012	8.5196	14.0645	6.63e-39	6.84e-38	77.3792	up
KCNS3	0.768354	5.90065	5.27496	1.87e-07	4.5e-07	5.81541	up
PABPC1L	0.768153	6.22789	11.6743	1.89e-28	1.27e-27	53.4594	up
FKTN	0.768141	6.53214	13.4426	4.39e-36	4.02e-35	70.9225	up
ERP29	0.768083	10.6552	12.1476	1.97e-30	1.41e-29	57.9928	up
ZNF630	0.767492	5.5291	15.8152	3.73e-47	5.29e-46	96.2783	up
GPATCH4	0.766811	7.4995	15.0605	1.51e-43	1.88e-42	88.011	up
LINC01023	0.766754	5.82443	13.6873	3.47e-37	3.31e-36	73.4457	up
CLASP2	0.765726	6.70179	16.7016	1.77e-51	2.99e-50	106.19	up
IPO4	0.764628	6.20438	7.54126	1.79e-13	6.17e-13	19.3567	up
GAS6	0.764477	8.90046	11.3159	5.59e-27	3.5e-26	50.1016	up
GNE	0.764305	7.71184	11.9124	1.93e-29	1.34e-28	55.7259	up
EIF2A	0.764232	10.0886	12.8479	1.89e-33	1.55e-32	64.894	up
MRPL3	0.76402	9.72477	9.78047	5.06e-21	2.49e-20	36.5108	up
IRF7	0.763966	8.53921	9.26232	3.79e-19	1.71e-18	32.2419	up
DIEXF	0.763877	6.72768	19.2009	4.62e-64	1.4e-62	135.047	up
IFI6	0.76381	8.71726	5.48259	6.25e-08	1.56e-07	6.87937	up
FKBP14	0.762508	5.98438	15.4382	2.42e-45	3.22e-44	92.1274	up
COL4A3	0.762124	4.67522	20.5361	5.95e-71	2.67e-69	150.853	up
KCTD1	0.761398	6.00491	12.457	9.4e-32	7.17e-31	61.0137	up
HIST2H2BE	0.761162	7.25363	9.76025	6e-21	2.94e-20	36.3411	up
LMBRD1	0.76076	9.62481	10.3176	4.85e-23	2.6e-22	41.1112	up
ARHGEF9	0.760099	6.22003	18.4978	1.79e-60	4.58e-59	126.817	up
HIST1H4H	0.759961	5.33856	12.2085	1.09e-30	7.87e-30	58.5837	up
CHST12	0.759893	8.06254	17.887	2.2e-57	4.92e-56	119.732	up
USP3-AS1	0.759888	4.08649	15.5528	6.83e-46	9.29e-45	93.3847	up
B4GALT4	0.758852	7.56933	17.6301	4.29e-56	8.95e-55	116.772	up
SLC35B3	0.758788	8.55665	13.843	6.82e-38	6.75e-37	75.0626	up
YIPF5	0.758258	8.52984	11.911	1.96e-29	1.36e-28	55.7129	up
LMF1	0.756573	6.18811	16.1371	1.03e-48	1.55e-47	99.8538	up
SLC25A16	0.755724	6.57513	16.5171	1.43e-50	2.33e-49	104.11	up
SEC61G	0.754934	10.6919	16.5309	1.22e-50	2e-49	104.266	up
PNPT1	0.754755	8.37513	11.3746	3.23e-27	2.05e-26	50.6466	up
TRG-AS1	0.754511	6.87576	9.39681	1.26e-19	5.79e-19	33.3336	up
FTX	0.752672	6.21	7.63781	9.08e-14	3.18e-13	20.0236	up
TPM4	0.752538	6.13433	7.24677	1.36e-12	4.48e-12	17.3661	up
TSPAN31	0.750587	8.46965	18.1374	1.2e-58	2.83e-57	122.628	up
DMTF1	0.750178	8.92303	11.3642	3.56e-27	2.25e-26	50.5496	up
OSBP	0.749734	8.15752	19.915	9.77e-68	3.62e-66	143.476	up
CFLAR	0.749392	8.10329	12.5942	2.4e-32	1.88e-31	62.3679	up
XIAP	0.747308	7.62021	16.7936	6.23e-52	1.09e-50	107.229	up
ARFGEF3	0.746963	4.2296	17.8664	2.79e-57	6.19e-56	119.494	up
ACRC	0.746648	5.78078	11.6874	1.67e-28	1.12e-27	53.5836	up
IMPAD1	0.746115	7.3643	17.7682	8.69e-57	1.88e-55	118.362	up
BTAF1	0.746001	8.60392	11.388	2.84e-27	1.81e-26	50.7711	up
CBX7	0.74496	8.74113	14.057	7.18e-39	7.38e-38	77.3008	up
STARD9	0.744298	5.87779	14.8375	1.71e-42	2.03e-41	85.6013	up
FZD7	0.743907	6.4086	7.8565	1.91e-14	6.89e-14	21.5596	up
SLC39A7	0.74214	7.87185	12.6963	8.66e-33	6.89e-32	63.3815	up
SLC5A6	0.74201	7.58245	16.3275	1.21e-49	1.9e-48	101.982	up
SHISA2	0.741513	5.55852	4.90968	1.19e-06	2.7e-06	4.03466	up
TMEM14A	0.74079	8.53573	11.0108	9.46e-26	5.67e-25	47.2958	up
CREBZF	0.739788	6.98403	14.473	8.63e-41	9.58e-40	81.6981	up
LPXN	0.739475	8.46568	10.8497	4.13e-25	2.41e-24	45.8343	up
FAM63B	0.739364	6.921	10.443	1.6e-23	8.76e-23	42.2098	up
MAGEF1	0.737961	7.92031	16.1531	8.59e-49	1.3e-47	100.032	up
WHRN	0.737883	5.25925	14.2475	9.55e-40	1.02e-38	79.3065	up
ELK3	0.736879	7.35487	14.8983	8.82e-43	1.06e-41	86.2567	up
TM7SF2	0.736539	6.42709	16.108	1.42e-48	2.13e-47	99.5297	up
AK3	0.736515	9.35167	10.8242	5.21e-25	3.02e-24	45.6043	up
SRP68	0.736489	9.26066	16.7049	1.7e-51	2.89e-50	106.227	up
ABHD3	0.736336	8.9782	11.734	1.07e-28	7.25e-28	54.0248	up
AZGP1	0.736236	4.96989	5.09241	4.78e-07	1.11e-06	4.91088	up
OTUD6B	0.736127	6.52626	9.90293	1.78e-21	8.9e-21	37.5443	up
PIEZO1	0.736117	9.21533	11.0045	1e-25	5.99e-25	47.2383	up
RCBTB2	0.735918	8.77943	10.2478	8.96e-23	4.76e-22	40.503	up
ZNF785	0.735776	5.19718	12.9988	4.11e-34	3.46e-33	66.4097	up
ETFRF1	0.73543	9.1221	10.8734	3.33e-25	1.95e-24	46.0485	up
GLDC	0.735248	6.59405	7.99486	6.98e-15	2.57e-14	22.5495	up
ATF6	0.734864	7.88509	15.0879	1.12e-43	1.4e-42	88.3079	up
ANAPC16	0.73483	9.44772	13.611	7.67e-37	7.22e-36	72.6558	up
FDX1	0.734523	7.27403	17.2276	4.4e-54	8.35e-53	112.161	up
IPO7	0.734478	8.48973	12.633	1.63e-32	1.29e-31	62.7528	up
NAA35	0.733892	6.97055	11.0392	7.28e-26	4.38e-25	47.5548	up
ZCCHC11	0.733531	6.4291	16.4816	2.13e-50	3.45e-49	103.71	up
MON1A	0.733214	6.52437	19.7173	1.02e-66	3.61e-65	141.136	up
OLMALINC	0.732978	4.55166	17.41	5.42e-55	1.08e-53	114.247	up
PRRC1	0.732716	8.35555	13.9078	3.46e-38	3.46e-37	75.7381	up
DNAJC12	0.732672	5.70892	15.3552	6.03e-45	7.93e-44	91.2184	up
DAD1	0.732496	10.2665	11.4178	2.15e-27	1.37e-26	51.0495	up
DOLK	0.73174	6.91297	17.735	1.28e-56	2.73e-55	117.979	up
RPL3	0.730501	11.8352	8.514	1.42e-16	5.69e-16	26.3857	up
MIR3142HG	0.729616	5.89835	10.9669	1.42e-25	8.4e-25	46.896	up
DIRAS2	0.729376	3.89537	9.5786	2.77e-20	1.32e-19	34.8275	up
ABCC10	0.72934	7.59507	15.6497	2.34e-46	3.22e-45	94.4505	up
ALKBH2	0.728988	6.42925	16.4914	1.91e-50	3.1e-49	103.821	up
SUMF2	0.728668	8.1499	13.9992	1.32e-38	1.34e-37	76.6945	up
USP28	0.728484	5.66912	16.0401	3.04e-48	4.53e-47	98.7736	up
NOC3L	0.728	8.33562	13.9071	3.48e-38	3.48e-37	75.7314	up
MIXL1	0.727942	5.34535	13.7397	2.01e-37	1.94e-36	73.9888	up
IARS2	0.727586	9.16316	12.4317	1.21e-31	9.16e-31	60.7651	up
PMEPA1	0.727361	7.78273	10.3973	2.4e-23	1.3e-22	41.8084	up
MFSD8	0.727354	6.26199	16.7744	7.74e-52	1.34e-50	107.013	up
KIF3B	0.727258	7.53925	16.2166	4.21e-49	6.43e-48	100.742	up
IL15	0.724557	5.82501	9.17638	7.62e-19	3.4e-18	31.5504	up
BTN3A1	0.724092	7.68022	15.4159	3.09e-45	4.11e-44	91.883	up
TES	0.72397	8.67205	14.0618	6.83e-39	7.03e-38	77.3509	up
BFSP2	0.723724	5.05495	11.5569	5.78e-28	3.81e-27	52.3524	up
TOMM20	0.723696	10.3673	10.2276	1.07e-22	5.67e-22	40.328	up
RBFOX2	0.723438	7.0645	13.8129	9.34e-38	9.2e-37	74.749	up
TATDN1P1	0.723093	7.68753	13.1146	1.27e-34	1.09e-33	67.5791	up
SEC63	0.721959	7.50959	15.7049	1.27e-46	1.77e-45	95.0589	up
C14orf28	0.72171	5.8527	14.5213	5.14e-41	5.77e-40	82.2124	up
DUSP12	0.720537	8.66921	15.7836	5.3e-47	7.45e-46	95.9286	up
CTSO	0.72051	8.05575	9.01828	2.73e-18	1.18e-17	30.291	up
TRRAP	0.720479	6.67716	13.3771	8.61e-36	7.76e-35	70.2519	up
ABCD2	0.719245	3.82884	13.9839	1.55e-38	1.57e-37	76.5339	up
MYEF2	0.718923	4.96284	20.7546	4.36e-72	2.2e-70	153.458	up
HIST1H2AG	0.718769	5.63113	9.50006	5.34e-20	2.5e-19	34.1795	up
SHMT2	0.718757	8.02672	14.0506	7.68e-39	7.87e-38	77.2337	up
HERC5	0.718698	8.14782	7.20819	1.76e-12	5.78e-12	17.1102	up
ATG101	0.718546	7.99875	14.6087	2.01e-41	2.29e-40	83.1465	up
UBE2E1	0.7182	10.6611	11.6714	1.95e-28	1.3e-27	53.432	up
KNTC1	0.717957	7.53921	9.68527	1.13e-20	5.46e-20	35.7139	up
MYO5C	0.71791	7.39903	10.6858	1.82e-24	1.04e-23	44.3622	up
ENO1-AS1	0.717786	4.58155	14.731	5.39e-42	6.28e-41	84.4562	up
SLC12A2	0.717639	6.57338	13.2487	3.22e-35	2.83e-34	68.941	up
NCBP2	0.716422	7.91256	15.3366	7.39e-45	9.67e-44	91.0158	up
LRIG3	0.716317	4.36172	10.9601	1.51e-25	8.93e-25	46.8339	up
SNAP47	0.716235	7.84851	15.2429	2.06e-44	2.66e-43	89.9929	up
SIGMAR1	0.716222	7.21325	14.7857	2.99e-42	3.51e-41	85.0434	up
TMEM218	0.716038	8.32904	15.3794	4.62e-45	6.1e-44	91.4832	up
PRICKLE2	0.716	6.70662	12.0415	5.53e-30	3.93e-29	56.9673	up
RNGTT	0.715568	6.67185	10.02	6.5e-22	3.31e-21	38.5406	up
C11orf71	0.715445	7.33569	15.2317	2.33e-44	3e-43	89.8713	up
ENTPD6	0.714673	8.05485	15.6054	3.82e-46	5.23e-45	93.9623	up
RALY-AS1	0.714472	6.23525	10.9094	2.4e-25	1.41e-24	46.3744	up
KDSR	0.714272	5.97263	13.512	2.14e-36	1.99e-35	71.6353	up
ST3GAL5	0.713861	6.91999	16.8029	5.6e-52	9.8e-51	107.335	up
BBX	0.713754	8.18313	12.4431	1.08e-31	8.21e-31	60.8772	up
SLC25A25-AS1	0.71351	6.54807	12.8007	3.04e-33	2.46e-32	64.4215	up
ZNF623	0.713459	5.72177	11.1057	3.95e-26	2.4e-25	48.1627	up
PLPP1	0.713015	8.60368	8.60047	7.31e-17	2.97e-16	27.0431	up
DCPS	0.712678	8.13166	13.9069	3.49e-38	3.48e-37	75.7295	up
TRMT11	0.712433	7.28139	13.2974	1.95e-35	1.73e-34	69.4377	up
UNC50	0.712149	8.69648	12.4457	1.05e-31	8e-31	60.9026	up
ZBTB6	0.711823	4.62811	9.18917	6.87e-19	3.07e-18	31.653	up
ESRP1	0.711726	4.68589	8.60311	7.17e-17	2.91e-16	27.0632	up
C15orf57	0.711704	6.3843	16.0779	1.99e-48	2.97e-47	99.1942	up
SHC1	0.710871	10.8281	13.8462	6.59e-38	6.53e-37	75.0958	up
KAT2A	0.710855	7.96982	15.2241	2.54e-44	3.25e-43	89.7877	up
CD53	0.710832	11.0608	10.6753	2.01e-24	1.14e-23	44.2681	up
KANTR	0.710502	5.75491	15.5048	1.16e-45	1.56e-44	92.8577	up
CKMT2-AS1	0.708866	5.67996	16.6768	2.34e-51	3.95e-50	105.91	up
POLR3D	0.707988	6.63213	17.3458	1.13e-54	2.22e-53	113.512	up
POU2F2	0.707558	6.93151	16.0276	3.5e-48	5.19e-47	98.6338	up
ZNF304	0.707007	6.07807	9.49428	5.6e-20	2.63e-19	34.132	up
EVI2B	0.706709	10.8066	9.03287	2.43e-18	1.06e-17	30.4066	up
TTC14	0.70648	8.52739	11.4473	1.63e-27	1.05e-26	51.3248	up
EPM2AIP1	0.705683	7.60288	13.6983	3.09e-37	2.96e-36	73.5591	up
ATF5	0.705489	7.10464	9.85301	2.73e-21	1.35e-20	37.1219	up
TARSL2	0.705295	6.42177	15.8169	3.66e-47	5.21e-46	96.2964	up
MPV17L2	0.705094	6.58533	19.6128	3.53e-66	1.21e-64	139.901	up
IFI16	0.705078	9.55008	12.1773	1.47e-30	1.06e-29	58.2804	up
PDCD5	0.705041	5.51113	17.5105	1.7e-55	3.46e-54	115.399	up
NLRP11	0.70489	4.80101	9.97205	9.83e-22	4.97e-21	38.1316	up
TBC1D30	0.704521	4.83089	16.2623	2.52e-49	3.9e-48	101.252	up
CCT3	0.704308	10.1917	14.3363	3.71e-40	4.03e-39	80.2466	up
DARS	0.703783	9.79035	12.333	3.2e-31	2.37e-30	59.7981	up
MRPL32	0.702819	9.79971	14.4679	9.11e-41	1.01e-39	81.6443	up
HMGN3	0.702795	10.2666	13.6338	6.05e-37	5.74e-36	72.8922	up
SLC30A7	0.70213	7.40163	13.5696	1.18e-36	1.1e-35	72.2294	up
PARP6	0.701751	7.42804	15.8001	4.42e-47	6.24e-46	96.1105	up
HIST1H2AC	0.701594	9.74538	8.39198	3.61e-16	1.42e-15	25.4669	up
DDX10	0.701286	7.75992	17.1057	1.77e-53	3.31e-52	110.772	up
DHTKD1	0.700912	7.6641	14.052	7.57e-39	7.77e-38	77.2479	up
NIPA2	0.700895	8.7229	17.5677	8.81e-56	1.81e-54	116.055	up
MED29	0.700249	7.12362	10.847	4.23e-25	2.46e-24	45.8095	up
RGS13	0.700221	3.82356	6.69637	5.03e-11	1.53e-10	13.8247	up
TULP4	0.7001	5.55251	20.6194	2.2e-71	1.03e-69	151.846	up
TAF1D	0.699782	8.944	10.4737	1.22e-23	6.71e-23	42.4795	up
DNAJA3	0.699358	8.47304	14.7361	5.1e-42	5.95e-41	84.5109	up
WNT5B	0.69866	5.78086	15.4123	3.22e-45	4.27e-44	91.8427	up
TAP1	0.697836	8.7766	11.0865	4.71e-26	2.85e-25	47.9867	up
BPNT1	0.697819	6.03433	18.1831	7.04e-59	1.68e-57	123.158	up
SAR1B	0.697649	7.70919	15.9959	4.99e-48	7.34e-47	98.2812	up
THUMPD3-AS1	0.697536	6.86773	10.6156	3.43e-24	1.93e-23	43.7359	up
SARS	0.697412	9.15118	16.277	2.14e-49	3.32e-48	101.417	up
AASDHPPT	0.696937	8.93159	11.2995	6.52e-27	4.07e-26	49.9487	up
TIMM13	0.696843	6.90754	9.7491	6.6e-21	3.22e-20	36.2476	up
RETSAT	0.696824	7.41543	11.0554	6.28e-26	3.79e-25	47.7024	up
SEC14L1	0.696572	9.04956	12.4546	9.62e-32	7.34e-31	60.9902	up
STS	0.69639	5.88286	15.2313	2.34e-44	3.01e-43	89.8662	up
HIPK2	0.695924	7.77234	14.8346	1.76e-42	2.1e-41	85.5701	up
PLPP6	0.695539	6.73095	11.324	5.18e-27	3.25e-26	50.1762	up
WBSCR22	0.693112	7.52464	19.6847	1.51e-66	5.23e-65	140.751	up
DXO	0.693079	7.31252	18.8061	4.82e-62	1.32e-60	130.417	up
GPRIN3	0.692912	4.87466	15.7087	1.22e-46	1.7e-45	95.1007	up
HCG11	0.692095	4.86159	9.98336	8.92e-22	4.52e-21	38.2281	up
ZNF711	0.692089	4.84542	11.8059	5.38e-29	3.68e-28	54.7086	up
LINC01420	0.692016	6.85998	15.4885	1.39e-45	1.87e-44	92.6783	up
RPL18AP16	0.691997	7.75977	11.9047	2.08e-29	1.44e-28	55.6526	up
NUDT5	0.691572	7.04192	15.9655	7e-48	1.02e-46	97.9445	up
YBEY	0.690238	7.40017	11.5898	4.23e-28	2.8e-27	52.6615	up
PLCL1	0.688973	4.86039	11.7585	8.47e-29	5.76e-28	54.2577	up
CYBA	0.68871	11.5303	8.64434	5.21e-17	2.13e-16	27.3785	up
PSPH	0.688693	5.28262	9.32623	2.24e-19	1.02e-18	32.7592	up
GALNT12	0.687975	5.68017	10.7527	9.97e-25	5.72e-24	44.961	up
ERGIC1	0.687909	7.55001	16.2019	4.97e-49	7.58e-48	100.576	up
SUCLG2	0.686959	8.35	8.68147	3.9e-17	1.61e-16	27.6635	up
SMAD5	0.686703	7.37908	15.5071	1.13e-45	1.53e-44	92.8827	up
P4HB	0.686685	9.97237	7.91278	1.27e-14	4.62e-14	21.9606	up
SNHG15	0.686674	7.63814	18.1913	6.4e-59	1.53e-57	123.254	up
NOP2	0.686473	7.34279	14.9941	3.12e-43	3.83e-42	87.2917	up
HM13	0.686287	6.84254	20.6037	2.65e-71	1.22e-69	151.659	up
FBP1	0.685775	8.08766	6.37861	3.64e-10	1.05e-09	11.8893	up
CCNL2	0.685248	7.64833	13.7991	1.08e-37	1.06e-36	74.6057	up
CTAGE5	0.685137	5.77598	9.26708	3.64e-19	1.65e-18	32.2803	up
OS9	0.685129	9.29067	16.9943	6.33e-53	1.16e-51	109.505	up
AUP1	0.684976	8.80556	15.5022	1.19e-45	1.61e-44	92.829	up
B9D1	0.684742	6.28583	14.9778	3.72e-43	4.55e-42	87.1153	up
ADAM10	0.684682	7.00706	9.57606	2.83e-20	1.34e-19	34.8065	up
DST	0.684327	6.0481	17.3677	8.8e-55	1.74e-53	113.763	up
FCN3	0.683875	5.92081	9.9748	9.6e-22	4.86e-21	38.1551	up
RRN3	0.683616	7.93515	10.3753	2.92e-23	1.58e-22	41.6156	up
HOOK2	0.683534	7.08623	13.1813	6.42e-35	5.55e-34	68.2559	up
FAN1	0.683037	7.16147	16.9701	8.35e-53	1.51e-51	109.23	up
CREB3	0.682564	7.68308	15.5734	5.44e-46	7.42e-45	93.6106	up
RAB4A	0.6825	7.3312	10.0465	5.17e-22	2.65e-21	38.7678	up
PAWR	0.681384	5.58777	20.1667	4.89e-69	1.96e-67	146.461	up
EDF1	0.680616	10.2576	13.4979	2.48e-36	2.29e-35	71.4904	up
BCL9	0.679326	8.01996	15.5153	1.03e-45	1.4e-44	92.9729	up
KIF3A	0.67908	5.53797	17.7971	6.22e-57	1.36e-55	118.695	up
B3GAT3	0.678848	7.11795	14.7477	4.5e-42	5.25e-41	84.6356	up
LENG8	0.678235	7.39365	8.39203	3.61e-16	1.41e-15	25.4673	up
MCL1	0.678094	9.11093	12.8384	2.08e-33	1.7e-32	64.7989	up
UBE2Q2	0.678055	8.76437	9.59356	2.44e-20	1.16e-19	34.9514	up
TCTN1	0.677869	7.49663	14.3452	3.38e-40	3.68e-39	80.3405	up
ZNF202	0.677593	6.11612	17.9711	8.28e-58	1.89e-56	120.704	up
IFNAR1	0.676496	7.16764	13.7059	2.86e-37	2.74e-36	73.6379	up
CCNC	0.674679	9.00709	18.3709	7.88e-60	1.95e-58	125.34	up
COG1	0.673431	6.89213	13.7919	1.16e-37	1.14e-36	74.5309	up
CDNF	0.672791	3.95391	17.9005	1.88e-57	4.23e-56	119.888	up
SNHG1	0.672716	9.80656	10.0546	4.82e-22	2.47e-21	38.8371	up
MIR17HG	0.672693	5.59186	8.25051	1.05e-15	4.03e-15	24.4148	up
CALU	0.672666	7.92	15.9855	5.6e-48	8.22e-47	98.1665	up
TIGD7	0.672474	6.09012	13.4471	4.19e-36	3.84e-35	70.9691	up
SLC7A6	0.672469	5.9082	16.5556	9.24e-51	1.52e-49	104.544	up
KCTD3	0.672261	6.24731	8.19898	1.54e-15	5.88e-15	24.0351	up
FAHD2CP	0.672062	6.34343	10.1196	2.74e-22	1.43e-21	39.3952	up
MRPS26	0.671612	7.92146	16.368	7.68e-50	1.22e-48	102.436	up
CLPTM1	0.671027	7.50599	13.0541	2.35e-34	1.99e-33	66.9676	up
HSP90AB1	0.671008	9.14141	7.43917	3.64e-13	1.24e-12	18.6592	up
ASUN	0.670717	8.88586	11.667	2.03e-28	1.36e-27	53.3903	up
PSMD5-AS1	0.670644	6.75371	9.66739	1.32e-20	6.33e-20	35.5648	up
DPP7	0.670506	8.88625	10.863	3.66e-25	2.14e-24	45.9546	up
EIF3G	0.670435	10.1642	12.6801	1.02e-32	8.09e-32	63.2205	up
TAF1A-AS1	0.670295	5.25802	14.457	1.02e-40	1.13e-39	81.5277	up
PYROXD1	0.669729	8.97055	10.0391	5.51e-22	2.82e-21	38.7044	up
TMEM87B	0.669231	7.13182	11.1912	1.79e-26	1.1e-25	48.9481	up
RPL12	0.669198	6.1207	10.3832	2.72e-23	1.47e-22	41.6846	up
N4BP2	0.668456	6.66564	10.6621	2.26e-24	1.28e-23	44.1505	up
KIAA1024	0.668272	5.39208	10.2233	1.11e-22	5.88e-22	40.291	up
ASCC1	0.668248	7.20409	11.6873	1.67e-28	1.12e-27	53.5826	up
COQ4	0.668089	7.31803	15.9762	6.21e-48	9.1e-47	98.063	up
ITPR3	0.667788	6.75278	17.6509	3.37e-56	7.09e-55	117.012	up
RPS27L	0.667519	8.33493	12.0266	6.39e-30	4.54e-29	56.8229	up
FAM179B	0.667172	7.47486	10.4695	1.27e-23	6.96e-23	42.4427	up
WDR54	0.667073	8.20134	13.8817	4.54e-38	4.52e-37	75.4662	up
PCED1B	0.666773	7.46962	10.4592	1.39e-23	7.62e-23	42.3516	up
CELSR3	0.666561	5.57904	12.5935	2.42e-32	1.89e-31	62.3616	up
FAM98A	0.666359	8.05572	20.6997	8.39e-72	4.09e-70	152.804	up
TRIM52	0.665613	7.53066	13.4571	3.77e-36	3.47e-35	71.072	up
SLC7A11	0.665013	5.30296	11.5151	8.59e-28	5.6e-27	51.9596	up
PIK3C2A	0.664878	5.64254	18.4482	3.19e-60	8.09e-59	126.239	up
KIAA0368	0.664867	8.26423	16.8066	5.37e-52	9.42e-51	107.376	up
KLHL5	0.664785	5.74021	15.8023	4.31e-47	6.09e-46	96.1354	up
HSPA9	0.663706	7.70526	13.1946	5.6e-35	4.86e-34	68.3907	up
GMPR2	0.662714	8.07629	11.5116	8.87e-28	5.78e-27	51.927	up
MANBAL	0.662565	7.93726	12.7742	3.97e-33	3.2e-32	64.1569	up
C8orf4	0.662546	5.17224	6.79564	2.67e-11	8.23e-11	14.4458	up
TMEM41B	0.662521	8.42676	11.8724	2.84e-29	1.96e-28	55.3433	up
MTHFD2	0.662475	8.33979	10.5592	5.68e-24	3.16e-23	43.2354	up
SSSCA1	0.661089	7.8543	10.4933	1.02e-23	5.65e-23	42.6531	up
ROR2	0.661061	4.66778	10.8865	2.95e-25	1.73e-24	46.1671	up
ACP2	0.660515	8.09556	13.1623	7.79e-35	6.73e-34	68.0631	up
IDE	0.660475	7.86998	15.9933	5.14e-48	7.55e-47	98.2523	up
ZNF146	0.660414	7.39141	11.7623	8.17e-29	5.56e-28	54.2935	up
PTP4A3	0.660123	7.13131	6.79743	2.64e-11	8.14e-11	14.4571	up
NNT-AS1	0.659389	7.24375	9.43629	9.06e-20	4.21e-19	33.6563	up
PON2	0.659024	6.99756	11.0451	6.9e-26	4.15e-25	47.6082	up
MATN1-AS1	0.658884	4.15586	20.5628	4.32e-71	1.97e-69	151.172	up
APBB3	0.658802	7.02958	12.884	1.31e-33	1.08e-32	65.2559	up
METTL18	0.658424	7.5866	11.5489	6.24e-28	4.1e-27	52.2768	up
SLC38A2	0.658147	10.6087	9.08835	1.55e-18	6.83e-18	30.8472	up
CNTN1	0.657914	4.44756	11.6027	3.75e-28	2.48e-27	52.783	up
ARF1	0.657147	8.65622	10.5659	5.35e-24	2.98e-23	43.295	up
ADGRB3	0.656844	4.19479	8.19708	1.57e-15	5.96e-15	24.0211	up
DAP3	0.656516	10.0914	13.6059	8.09e-37	7.6e-36	72.6035	up
CLINT1	0.655538	8.26866	13.9288	2.77e-38	2.78e-37	75.9573	up
PRKCZ	0.655476	6.93855	12.1616	1.72e-30	1.24e-29	58.1285	up
MRPS33	0.65529	5.98288	17.6509	3.37e-56	7.09e-55	117.011	up
TMEM259	0.654834	6.03843	13.4636	3.53e-36	3.25e-35	71.1383	up
CLMN	0.654512	5.81793	12.1642	1.67e-30	1.21e-29	58.1539	up
HOOK1	0.654136	6.56701	7.53096	1.92e-13	6.63e-13	19.2859	up
SRP54	0.653402	9.42934	12.2069	1.1e-30	7.98e-30	58.5684	up
CSNK1E	0.653152	6.21587	12.8452	1.94e-33	1.59e-32	64.8664	up
PIGH	0.652676	7.76403	11.4476	1.62e-27	1.05e-26	51.3276	up
RRNAD1	0.652676	6.2495	15.7646	6.55e-47	9.15e-46	95.7182	up
AEN	0.652664	7.74923	13.3886	7.66e-36	6.91e-35	70.3689	up
ZRANB2	0.652391	9.45453	15.2662	1.6e-44	2.07e-43	90.247	up
USP16	0.652177	8.83491	11.8418	3.81e-29	2.62e-28	55.0512	up
DCAF17	0.6521	5.00306	13.7641	1.56e-37	1.52e-36	74.2422	up
TAF1A	0.650928	5.89535	8.83379	1.18e-17	4.99e-17	28.8424	up
GRHL1	0.650764	6.03547	15.8025	4.3e-47	6.08e-46	96.1375	up
ARHGEF3	0.650606	8.39316	10.6335	2.92e-24	1.64e-23	43.8961	up
EEF2	0.650514	12.3285	11.7316	1.1e-28	7.41e-28	54.0019	up
CHCHD10	0.650138	8.9118	10.5185	8.18e-24	4.54e-23	42.875	up
IDS	0.649874	6.722	17.2081	5.5e-54	1.04e-52	111.939	up
ZBED9	0.649729	4.08873	12.0266	6.39e-30	4.54e-29	56.8235	up
COX20	0.648967	8.5906	11.0014	1.03e-25	6.16e-25	47.2101	up
TMEM109	0.648925	8.64879	16.2545	2.76e-49	4.24e-48	101.164	up
AREG	0.648807	5.0914	5.51947	5.12e-08	1.28e-07	7.07224	up
C19orf24	0.648192	7.20125	12.7616	4.5e-33	3.63e-32	64.032	up
PODXL	0.647816	8.05574	7.61061	1.1e-13	3.84e-13	19.835	up
MB21D2	0.64781	6.78108	10.9184	2.21e-25	1.3e-24	46.4558	up
RPP25	0.647614	7.0441	12.5545	3.57e-32	2.77e-31	61.9751	up
ZNF32	0.647298	7.49654	12.4584	9.26e-32	7.08e-31	61.028	up
NFKBIA	0.6472	9.93663	8.21739	1.35e-15	5.14e-15	24.1705	up
HMCES	0.647016	7.53658	13.9132	3.26e-38	3.27e-37	75.7952	up
KIAA1217	0.645835	6.20329	14.6218	1.75e-41	2e-40	83.286	up
C12orf57	0.645721	9.85909	8.38699	3.75e-16	1.47e-15	25.4296	up
ZFP62	0.645373	8.23687	11.9819	9.86e-30	6.94e-29	56.3934	up
TRIM44	0.645282	7.23917	18.9313	1.11e-62	3.16e-61	131.882	up
MAGED2	0.644492	8.08151	14.421	1.5e-40	1.65e-39	81.1453	up
TUBGCP5	0.64402	5.84121	16.8471	3.39e-52	6e-51	107.835	up
PPRC1	0.643944	7.59404	12.7312	6.11e-33	4.89e-32	63.7282	up
NOB1	0.643874	8.11575	16.3935	5.76e-50	9.17e-49	102.722	up
PUS7	0.6437	7.69051	10.3498	3.65e-23	1.97e-22	41.3924	up
NR4A2	0.643469	5.41502	5.51365	5.28e-08	1.32e-07	7.04173	up
MVB12A	0.643377	6.42871	11.7275	1.14e-28	7.7e-28	53.9638	up
ANAPC13	0.643312	10.1424	13.3898	7.56e-36	6.83e-35	70.3816	up
MTIF2	0.642393	8.63036	14.7535	4.23e-42	4.94e-41	84.6974	up
SECISBP2	0.641666	8.66651	10.2247	1.1e-22	5.81e-22	40.3033	up
INSR	0.640478	7.26888	17.9057	1.77e-57	3.99e-56	119.947	up
PRKCI	0.640442	7.80611	12.845	1.95e-33	1.59e-32	64.8648	up
ABL2	0.64036	6.71739	22.4146	9.26e-81	7.86e-79	173.356	up
PPAT	0.640307	7.59151	13.2327	3.79e-35	3.31e-34	68.7781	up
ATM	0.639675	6.13726	15.7548	7.3e-47	1.02e-45	95.6099	up
CYP2E1	0.639499	5.26556	16.3301	1.18e-49	1.85e-48	102.011	up
FBXO18	0.639053	7.48321	15.1437	6.11e-44	7.68e-43	88.913	up
LAMA5	0.638868	7.80284	13.1459	9.21e-35	7.94e-34	67.8966	up
SNHG9	0.638272	6.48617	13.6184	7.1e-37	6.71e-36	72.7331	up
OCIAD1	0.637967	9.67603	13.6939	3.24e-37	3.1e-36	73.5135	up
RAB40B	0.637888	5.29385	15.3293	8.01e-45	1.05e-43	90.9354	up
ST14	0.63767	6.58346	9.49728	5.46e-20	2.56e-19	34.1566	up
GOT1	0.637293	7.77186	8.62447	6.07e-17	2.47e-16	27.2264	up
SLFN11	0.636745	8.00551	9.23799	4.62e-19	2.08e-18	32.0456	up
RPL3P7	0.636652	8.25421	10.3272	4.46e-23	2.4e-22	41.195	up
SEC24C	0.636113	8.72114	13.6161	7.27e-37	6.86e-36	72.7093	up
ADA	0.634905	7.17649	9.84235	2.99e-21	1.48e-20	37.032	up
KDELR3	0.634811	6.62632	9.10714	1.33e-18	5.89e-18	30.9968	up
NCKAP1	0.634793	8.03315	8.31909	6.27e-16	2.43e-15	24.9231	up
KRT10	0.634311	9.4272	9.72352	8.19e-21	3.98e-20	36.0334	up
C2CD2	0.634224	7.62266	10.4022	2.3e-23	1.25e-22	41.8509	up
SCN3A	0.633591	4.8355	5.65018	2.51e-08	6.43e-08	7.76513	up
MCUR1	0.633113	8.32314	9.73214	7.61e-21	3.7e-20	36.1056	up
GRAMD3	0.632879	6.02271	7.38766	5.19e-13	1.75e-12	18.3102	up
DESI1	0.632742	7.34315	17.3933	6.56e-55	1.31e-53	114.055	up
RBM6	0.632664	8.79187	9.44593	8.36e-20	3.89e-19	33.7352	up
NME3	0.632496	7.61869	12.8099	2.77e-33	2.25e-32	64.5138	up
RABEP2	0.63233	6.87495	18.1712	8.09e-59	1.92e-57	123.02	up
CD28	0.631158	4.81102	8.86221	9.44e-18	4e-17	29.064	up
MORF4L2	0.630547	11.4913	16.843	3.55e-52	6.28e-51	107.789	up
LRFN3	0.629781	4.97505	12.1586	1.77e-30	1.27e-29	58.0992	up
KIZ	0.629721	7.24628	19.342	8.72e-65	2.74e-63	136.707	up
DTWD1	0.62871	5.917	21.168	3.06e-74	1.68e-72	158.397	up
ALG3	0.62859	7.79875	14.0557	7.28e-39	7.48e-38	77.2867	up
CYB5D2	0.628441	7.22266	14.5827	2.66e-41	3.01e-40	82.8683	up
ACO2	0.628412	8.35021	10.2018	1.34e-22	7.08e-22	40.1043	up
SCARB2	0.628156	7.64016	11.4995	9.96e-28	6.48e-27	51.8129	up
IFIT5	0.628053	7.9001	9.22213	5.26e-19	2.36e-18	31.9179	up
RND3	0.627882	8.01353	4.67442	3.66e-06	8.04e-06	2.95006	up
DUS1L	0.625855	8.64455	16.5027	1.68e-50	2.73e-49	103.948	up
DHPS	0.625822	7.92028	15.2338	2.28e-44	2.93e-43	89.894	up
RHBDD2	0.62516	7.49933	14.5436	4.05e-41	4.56e-40	82.4508	up
RIOK2	0.625095	6.97198	14.2746	7.16e-40	7.69e-39	79.5935	up
PHPT1	0.625008	9.58712	12.2905	4.86e-31	3.57e-30	59.3826	up
NARS2	0.624448	7.44155	10.6902	1.75e-24	9.97e-24	44.4012	up
YIPF3	0.624304	7.52558	11.6275	2.96e-28	1.97e-27	53.0169	up
SLC25A26	0.623805	7.59563	15.0147	2.49e-43	3.07e-42	87.5148	up
TOMM70	0.623728	8.45132	13.7718	1.44e-37	1.4e-36	74.3215	up
FAM199X	0.623371	6.98234	13.6234	6.74e-37	6.38e-36	72.7844	up
RBBP4	0.623116	7.0011	11.2098	1.5e-26	9.29e-26	49.1197	up
RPL29P7	0.622883	6.41568	9.49488	5.57e-20	2.61e-19	34.1369	up
NUDT9	0.622631	7.8908	12.3765	2.08e-31	1.57e-30	60.2233	up
SMIM20	0.622442	8.19383	10.6816	1.89e-24	1.08e-23	44.325	up
2022-09-02	0.622306	8.71437	8.21631	1.36e-15	5.18e-15	24.1625	up
ADAM28	0.622072	6.14312	9.7471	6.71e-21	3.28e-20	36.2308	up
ITGA6	0.621833	7.66383	8.24928	1.06e-15	4.07e-15	24.4057	up
SESN1	0.621831	8.10715	7.79502	2.97e-14	1.06e-13	21.1242	up
2022-03-02	0.621463	6.20141	10.8874	2.93e-25	1.72e-24	46.175	up
WDR17	0.621403	3.60526	14.6298	1.6e-41	1.84e-40	83.3722	up
AHSA2	0.621011	7.50219	9.72091	8.37e-21	4.07e-20	36.0116	up
RAPH1	0.620564	5.70807	9.5321	4.09e-20	1.93e-19	34.4434	up
SLC35A5	0.620065	8.33577	8.10091	3.2e-15	1.2e-14	23.3176	up
PEX12	0.619837	7.40911	11.8743	2.79e-29	1.93e-28	55.3612	up
MFN1	0.619519	7.43157	9.73402	7.49e-21	3.65e-20	36.1213	up
DLG1	0.618861	6.35134	13.8262	8.13e-38	8.03e-37	74.8871	up
SDR42E1	0.617801	5.78886	17.0961	1.98e-53	3.69e-52	110.663	up
SNRNP70	0.617778	7.04384	13.6746	3.96e-37	3.78e-36	73.3138	up
PLEKHA7	0.617259	5.20888	11.21	1.5e-26	9.27e-26	49.1221	up
ZNF232	0.617071	6.57529	9.59952	2.33e-20	1.11e-19	35.0008	up
ULK3	0.616951	7.61724	11.9123	1.93e-29	1.35e-28	55.7252	up
GBA2	0.616489	7.25418	14.0999	4.56e-39	4.74e-38	77.7515	up
TTC19	0.616283	9.04574	12.8164	2.6e-33	2.11e-32	64.5787	up
AACS	0.616257	7.50692	12.4266	1.27e-31	9.61e-31	60.7157	up
HMG20A	0.616197	7.69033	10.1692	1.78e-22	9.34e-22	39.8225	up
COCH	0.615624	6.68117	8.40415	3.3e-16	1.29e-15	25.5582	up
RNF170	0.614977	6.7846	17.2889	2.18e-54	4.22e-53	112.861	up
NVL	0.614658	7.20663	16.2622	2.52e-49	3.9e-48	101.251	up
SMYD2	0.613942	8.54372	12.3114	3.95e-31	2.92e-30	59.5872	up
ZSCAN16	0.613876	6.39457	13.0154	3.48e-34	2.94e-33	66.5767	up
GPATCH2	0.613615	4.89803	19.1385	9.64e-64	2.89e-62	134.314	up
PSMA8	0.613484	4.34362	10.8876	2.92e-25	1.72e-24	46.1764	up
HOMER2	0.612873	5.0213	10.5026	9.42e-24	5.21e-23	42.7344	up
IL6ST	0.612551	6.96562	11.403	2.47e-27	1.58e-26	50.9112	up
FBXO10	0.612203	7.004	14.7044	7.18e-42	8.32e-41	84.1709	up
ALKBH8	0.611223	5.92306	16.9537	1.01e-52	1.82e-51	109.044	up
FAM159A	0.611119	5.93452	17.1352	1.27e-53	2.38e-52	111.108	up
ZNF224	0.610977	6.12534	11.6961	1.54e-28	1.03e-27	53.6661	up
CASP10	0.610816	6.45217	17.9106	1.67e-57	3.77e-56	120.004	up
UBE4A	0.610753	9.57671	12.5016	6.04e-32	4.64e-31	61.4534	up
THUMPD1	0.610713	8.15329	11.3199	5.38e-27	3.38e-26	50.1385	up
NSUN2	0.610558	8.35978	13.4332	4.83e-36	4.41e-35	70.8261	up
C12orf45	0.610522	6.40707	13.3302	1.4e-35	1.25e-34	69.7722	up
RRP1B	0.610493	8.00723	16.8479	3.36e-52	5.95e-51	107.844	up
RPL14	0.61	7.20203	11.3693	3.39e-27	2.15e-26	50.5978	up
TYRP1	0.609655	4.06488	6.2015	1.06e-09	2.97e-09	10.8462	up
TLE3	0.60965	6.78928	12.7541	4.86e-33	3.9e-32	63.9568	up
SOCS5	0.609586	6.76092	10.01	7.09e-22	3.61e-21	38.4556	up
SDCCAG3	0.609481	6.55603	11.7416	9.96e-29	6.76e-28	54.0972	up
MRPL50	0.609347	6.60421	11.8611	3.16e-29	2.19e-28	55.2357	up
CLDND1	0.609284	7.92292	11.9069	2.04e-29	1.41e-28	55.6736	up
CASP7	0.609206	7.16207	10.7059	1.52e-24	8.67e-24	44.5418	up
ACYP2	0.609174	7.38386	7.24699	1.36e-12	4.48e-12	17.3675	up
CDC42SE2	0.608639	7.65714	8.78949	1.68e-17	7.02e-17	28.4978	up
PUS1	0.608553	7.02349	13.4088	6.22e-36	5.64e-35	70.5761	up
NOL3	0.608148	6.07381	13.8491	6.4e-38	6.35e-37	75.1259	up
ZNF587	0.607702	6.12712	7.93721	1.06e-14	3.89e-14	22.1353	up
GZF1	0.607678	6.33028	16.5902	6.25e-51	1.04e-49	104.933	up
FSTL5	0.607349	4.06652	8.02916	5.43e-15	2.01e-14	22.797	up
MESDC2	0.607122	7.91515	20.287	1.16e-69	4.82e-68	147.89	up
GTPBP3	0.606716	6.39939	16.966	8.75e-53	1.58e-51	109.184	up
CRELD1	0.606714	6.31609	14.3927	2.04e-40	2.23e-39	80.8441	up
NRBP2	0.606682	7.37244	10.5951	4.12e-24	2.31e-23	43.5544	up
HNRNPDL	0.606672	8.77143	9.79177	4.59e-21	2.26e-20	36.6059	up
TMEM184B	0.606611	8.25135	11.1358	2.99e-26	1.82e-25	48.4388	up
IMP3	0.606586	8.63263	11.2688	8.68e-27	5.41e-26	49.6649	up
ZNF165	0.606527	4.3882	12.6244	1.78e-32	1.4e-31	62.6673	up
SSPN	0.606408	7.34775	9.61186	2.1e-20	1e-19	35.1031	up
BRMS1L	0.606177	5.22348	16.3198	1.32e-49	2.07e-48	101.896	up
MDM4	0.605958	6.4955	11.9465	1.39e-29	9.73e-29	56.0536	up
LY96	0.60585	9.5625	6.67068	5.92e-11	1.79e-10	13.6652	up
PCBP4	0.605747	6.83516	10.8263	5.11e-25	2.96e-24	45.6231	up
TMEM52B	0.605337	5.82561	5.33734	1.35e-07	3.28e-07	6.13118	up
TMEM50B	0.60508	8.43982	12.6505	1.37e-32	1.08e-31	62.9265	up
DERL2	0.604685	8.3742	16.9023	1.81e-52	3.23e-51	108.461	up
BCHE	0.604155	4.10403	6.4	3.19e-10	9.23e-10	12.0171	up
CYCS	0.604147	10.7757	9.73777	7.26e-21	3.54e-20	36.1527	up
USP53	0.604043	5.01101	14.2425	1.01e-39	1.08e-38	79.2536	up
YAE1D1	0.603876	6.90348	13.1226	1.17e-34	1e-33	67.6605	up
PCMTD1	0.603842	6.13797	15.2883	1.26e-44	1.63e-43	90.4877	up
BOLA1	0.603456	6.6328	12.0789	3.85e-30	2.74e-29	57.3275	up
OTUD1	0.603229	8.86847	9.17632	7.63e-19	3.4e-18	31.5499	up
MIR222HG	0.603223	4.00682	8.1944	1.6e-15	6.07e-15	24.0014	up
PJA1	0.602009	8.5743	14.0924	4.94e-39	5.12e-38	77.6727	up
ZNF121	0.601911	9.0811	11.9407	1.47e-29	1.03e-28	55.9979	up
IL5RA	0.601573	6.45447	11.0947	4.37e-26	2.65e-25	48.0619	up
PCF11	0.60146	8.70625	11.0794	5.03e-26	3.04e-25	47.9217	up
COPB1	0.601248	10.8268	14.6368	1.49e-41	1.7e-40	83.447	up
LRP2BP	0.601239	4.69575	11.2119	1.47e-26	9.12e-26	49.1391	up
IGSF8	0.600714	5.7442	12.9392	7.52e-34	6.27e-33	65.81	up
HYKK	0.600242	5.90614	12.1305	2.33e-30	1.67e-29	57.8267	up
ATIC	0.600108	9.21192	12.1038	3.02e-30	2.16e-29	57.569	up
SLC25A33	0.599472	7.07479	9.43584	9.09e-20	4.22e-19	33.6526	up
ANKIB1	0.599346	8.60901	11.8564	3.31e-29	2.29e-28	55.1909	up
LSM10	0.599324	7.95373	11.6757	1.87e-28	1.25e-27	53.4729	up
ELOVL4	0.599133	4.8655	8.99422	3.31e-18	1.43e-17	30.1008	up
NOL8	0.598905	9.15979	14.0957	4.77e-39	4.95e-38	77.7064	up
PHF1	0.598684	8.57803	14.4881	7.33e-41	8.18e-40	81.8594	up
EARS2	0.598381	6.30439	20.6537	1.46e-71	6.9e-70	152.255	up
SLC30A6	0.598116	7.6529	12.8337	2.18e-33	1.78e-32	64.7521	up
ITM2A	0.598092	9.40912	7.77766	3.36e-14	1.2e-13	21.0017	up
PREPL	0.598056	6.90261	19.2062	4.34e-64	1.32e-62	135.109	up
TMEM147-AS1	0.597992	6.42713	16.0829	1.89e-48	2.82e-47	99.2496	up
P2RX7	0.597894	6.58836	10.0824	3.79e-22	1.95e-21	39.0756	up
P3H4	0.597236	6.2471	9.29899	2.81e-19	1.28e-18	32.5384	up
UBR5	0.596848	8.40577	10.7827	7.6e-25	4.38e-24	45.2302	up
HIST1H2BI	0.596542	5.52248	12.7802	3.74e-33	3.01e-32	64.2172	up
VARS2	0.596324	8.45313	11.9998	8.29e-30	5.86e-29	56.5656	up
KLHL24	0.596137	6.17244	12.6275	1.72e-32	1.35e-31	62.6982	up
CEP70	0.595485	5.4973	19.9553	6.05e-68	2.29e-66	143.953	up
PNKP	0.595199	7.22381	11.1399	2.88e-26	1.76e-25	48.4766	up
NFX1	0.594934	6.69655	16.4156	4.49e-50	7.2e-49	102.97	up
PRKRIP1	0.594864	8.04257	16.0812	1.92e-48	2.87e-47	99.2304	up
PECAM1	0.59479	9.10927	10.8629	3.66e-25	2.14e-24	45.9536	up
GOLPH3L	0.594156	8.85845	12.0471	5.24e-30	3.72e-29	57.0212	up
TSR1	0.593419	6.93868	10.7407	1.11e-24	6.37e-24	44.8535	up
NEPRO	0.593389	6.77615	16.4602	2.72e-50	4.39e-49	103.47	up
CD27	0.593334	7.93538	5.90693	5.92e-09	1.59e-08	9.16836	up
RUFY3	0.59316	6.48888	11.7724	7.42e-29	5.05e-28	54.39	up
EXTL2	0.593138	8.00169	11.3438	4.3e-27	2.71e-26	50.3604	up
GOLM1	0.592868	6.08957	6.65656	6.47e-11	1.95e-10	13.5778	up
MSANTD4	0.592787	6.69877	14.2481	9.49e-40	1.02e-38	79.313	up
TRMT13	0.59263	6.87236	8.57204	9.11e-17	3.68e-16	26.8264	up
AKR1A1	0.592038	9.1359	11.8536	3.4e-29	2.35e-28	55.1638	up
CIRBP	0.591868	8.7222	13.0411	2.68e-34	2.27e-33	66.8363	up
SNHG11	0.591778	6.76129	14.2164	1.33e-39	1.41e-38	78.9779	up
SLC38A10	0.591205	6.90451	19.6646	1.91e-66	6.6e-65	140.513	up
GAREM1	0.590162	5.12997	9.97317	9.74e-22	4.93e-21	38.1412	up
FAM173A	0.58977	7.42878	11.1348	3.02e-26	1.84e-25	48.4295	up
JTB	0.589674	11.7298	16.4205	4.25e-50	6.83e-49	103.024	up
GCN1	0.589278	7.69783	12.3573	2.52e-31	1.88e-30	60.0357	up
HNRNPU	0.588563	6.62271	13.4525	3.96e-36	3.63e-35	71.0245	up
MBNL2	0.588283	6.31624	11.3269	5.04e-27	3.17e-26	50.2031	up
TMEM30A	0.588256	8.54644	8.14621	2.29e-15	8.63e-15	23.6482	up
TMEM38B	0.587779	7.07158	8.73549	2.56e-17	1.06e-16	28.0797	up
PUS7L	0.587697	5.91758	16.2835	1.99e-49	3.09e-48	101.49	up
HID1	0.587557	6.18646	13.849	6.4e-38	6.35e-37	75.1249	up
PNO1	0.587539	7.16349	13.0771	1.86e-34	1.58e-33	67.2002	up
CYP27B1	0.586917	4.6852	10.6612	2.28e-24	1.29e-23	44.1428	up
NFKB2	0.586767	5.63555	12.3723	2.17e-31	1.63e-30	60.1825	up
MAP4K1	0.58664	7.568	13.1	1.47e-34	1.26e-33	67.4316	up
INPP5E	0.586615	7.65155	12.4294	1.23e-31	9.36e-31	60.7429	up
PDCD4	0.586528	8.48887	8.12221	2.73e-15	1.03e-14	23.4728	up
OAF	0.586347	7.80972	12.4101	1.49e-31	1.13e-30	60.5531	up
ZNF558	0.586136	7.05261	9.67837	1.2e-20	5.78e-20	35.6563	up
LY6E	0.586128	7.74249	7.56688	1.5e-13	5.18e-13	19.533	up
RWDD2B	0.585849	7.35694	12.6997	8.38e-33	6.67e-32	63.4148	up
KPNA5	0.585606	6.13515	13.7973	1.1e-37	1.08e-36	74.5869	up
CYP2J2	0.585028	5.71886	8.45949	2.16e-16	8.57e-16	25.9741	up
LIN7B	0.584962	5.84376	12.7858	3.53e-33	2.85e-32	64.2735	up
B3GNT9	0.584421	6.39179	12.3314	3.25e-31	2.41e-30	59.7823	up
KIF13B	0.584067	7.47527	13.2374	3.62e-35	3.17e-34	68.8257	up
POLM	0.583991	6.06976	12.7684	4.21e-33	3.39e-32	64.0992	up
LY9	0.583935	7.53735	9.98107	9.1e-22	4.61e-21	38.2085	up
ZNF717	0.583437	6.21515	10.4996	9.67e-24	5.35e-23	42.7086	up
C8orf59	0.583319	8.53182	9.00071	3.14e-18	1.36e-17	30.152	up
FBL	0.58294	10.3966	10.1558	2e-22	1.05e-21	39.7069	up
PRCC	0.582801	7.02639	10.3549	3.49e-23	1.88e-22	41.437	up
CHPF2	0.582622	8.07392	17.1606	9.48e-54	1.79e-52	111.397	up
NADK2	0.582556	6.97133	9.92769	1.44e-21	7.22e-21	37.7544	up
IL16	0.582482	7.14086	13.4689	3.34e-36	3.07e-35	71.1931	up
MSL3	0.582456	7.39189	17.9487	1.07e-57	2.44e-56	120.444	up
MTMR4	0.582433	8.26422	9.1212	1.19e-18	5.27e-18	31.109	up
IRF3	0.582221	7.43978	11.7397	1.01e-28	6.88e-28	54.0788	up
ISCU	0.582199	11.3493	11.6893	1.64e-28	1.1e-27	53.6011	up
DDX5	0.58218	12.2507	9.45144	7.99e-20	3.72e-19	33.7803	up
PGRMC2	0.582136	8.72729	10.6357	2.86e-24	1.61e-23	43.9156	up
CISD1	0.581794	8.78248	9.71642	8.7e-21	4.22e-20	35.9741	up
ZNHIT2	0.581677	5.1573	16.1198	1.25e-48	1.88e-47	99.6604	up
CEP120	0.581232	5.74156	12.8317	2.23e-33	1.81e-32	64.7319	up
C19orf53	0.58122	9.40034	10.8176	5.53e-25	3.2e-24	45.5445	up
ZNF140	0.581218	7.44006	9.36337	1.65e-19	7.58e-19	33.061	up
NOLC1	0.581053	7.49015	16.4873	2e-50	3.24e-49	103.775	up
MAGEC2	0.580856	5.5413	8.83239	1.2e-17	5.04e-17	28.8314	up
CD99L2	0.580777	7.02982	14.9852	3.44e-43	4.21e-42	87.1948	up
PGAP2	0.580508	7.48402	19.4802	1.7e-65	5.55e-64	138.337	up
RRS1	0.580071	8.41225	10.1813	1.6e-22	8.43e-22	39.9273	up
NIPA1	0.579625	5.82119	17.0265	4.39e-53	8.09e-52	109.871	up
B4GALT3	0.579577	6.83405	17.2629	2.93e-54	5.64e-53	112.564	up
MBTPS1	0.579483	7.70507	12.832	2.22e-33	1.81e-32	64.7347	up
APOL6	0.578883	5.8921	13.1901	5.86e-35	5.08e-34	68.3453	up
ZDHHC11	0.578734	6.40872	7.38803	5.18e-13	1.75e-12	18.3128	up
CALCRL	0.578339	5.93047	8.79595	1.59e-17	6.68e-17	28.548	up
GNL2	0.578152	7.37201	10.2213	1.13e-22	5.98e-22	40.2734	up
MYBBP1A	0.577754	6.45535	16.1155	1.31e-48	1.97e-47	99.6129	up
KIFC2	0.577643	6.80926	13.2068	4.94e-35	4.3e-34	68.5149	up
DENND6B	0.577128	6.738	11.0443	6.95e-26	4.18e-25	47.6009	up
COPB2	0.577113	10.0689	11.6447	2.51e-28	1.68e-27	53.1799	up
DVL1	0.576997	8.04141	10.5854	4.49e-24	2.51e-23	43.4682	up
COPE	0.576891	8.92517	10.5176	8.24e-24	4.57e-23	42.8671	up
PAPSS1	0.576397	9.6659	8.33482	5.57e-16	2.16e-15	25.0401	up
PGBD4	0.576332	5.41625	10.5339	7.13e-24	3.96e-23	43.0112	up
LZTFL1	0.576093	6.02117	17.2416	3.74e-54	7.15e-53	112.321	up
TRIM26	0.575961	7.54689	14.8518	1.46e-42	1.75e-41	85.755	up
FAM208B	0.575857	7.73253	14.8841	1.03e-42	1.24e-41	86.1028	up
RAB11FIP5	0.575722	6.77614	12.2798	5.39e-31	3.96e-30	59.2784	up
SRP72	0.575589	8.7672	9.48565	6.01e-20	2.82e-19	34.0611	up
MFSD3	0.575382	6.41489	11.9249	1.71e-29	1.19e-28	55.8456	up
SLC50A1	0.575238	7.74267	13.3382	1.29e-35	1.15e-34	69.8537	up
C16orf52	0.575074	6.95772	17.6688	2.74e-56	5.8e-55	117.217	up
C17orf62	0.574967	8.51066	10.7665	8.8e-25	5.06e-24	45.0847	up
PAQR6	0.574789	6.29047	10.8516	4.06e-25	2.37e-24	45.8508	up
LACTB2	0.574722	6.90858	7.74287	4.31e-14	1.53e-13	20.7571	up
FNBP4	0.57469	7.01608	12.2783	5.47e-31	4.01e-30	59.2638	up
SLC52A2	0.574588	7.76816	15.0859	1.15e-43	1.43e-42	88.2857	up
UTP4	0.574169	8.20208	12.6396	1.53e-32	1.21e-31	62.8176	up
CRACR2B	0.573864	7.16727	11.7354	1.06e-28	7.15e-28	54.0387	up
TUBG2	0.573532	6.09976	11.3558	3.85e-27	2.43e-26	50.4721	up
CCDC6	0.573166	6.94314	8.90955	6.49e-18	2.77e-17	29.4344	up
CAMK1D	0.572966	7.28396	12.4002	1.65e-31	1.24e-30	60.4562	up
TMEM248	0.572698	8.81394	14.0277	9.78e-39	1e-37	76.9934	up
ARID5A	0.572154	6.74685	9.8258	3.44e-21	1.7e-20	36.8924	up
NETO2	0.571919	5.91354	9.10657	1.34e-18	5.91e-18	30.9923	up
IRS1	0.571801	6.55908	10.2623	7.89e-23	4.2e-22	40.6291	up
C19orf70	0.571346	9.05447	10.0398	5.48e-22	2.8e-21	38.7099	up
HEXB	0.571217	10.7851	10.4931	1.03e-23	5.66e-23	42.6512	up
CEP97	0.571127	5.55498	11.9505	1.34e-29	9.38e-29	56.0913	up
TMEM39B	0.57084	6.91637	11.9295	1.64e-29	1.14e-28	55.8905	up
UFC1	0.570717	10.3324	11.3692	3.39e-27	2.15e-26	50.596	up
SLC25A43	0.570351	5.63201	6.25782	7.56e-10	2.14e-09	11.1751	up
MIAT	0.570216	6.31225	6.81799	2.31e-11	7.15e-11	14.5868	up
FGF2	0.570161	4.6533	10.6213	3.26e-24	1.83e-23	43.7872	up
YARS	0.569875	9.71372	12.4348	1.17e-31	8.88e-31	60.7959	up
IBTK	0.569826	8.04278	10.0196	6.52e-22	3.32e-21	38.5374	up
FBLN2	0.569715	6.87191	6.95671	9.37e-12	2.96e-11	15.4703	up
CUL4B	0.569116	6.62922	9.97118	9.9e-22	5.01e-21	38.1242	up
ADAR	0.569043	10.6369	11.4928	1.06e-27	6.88e-27	51.7507	up
RHBDF2	0.568982	7.63591	11.3434	4.32e-27	2.72e-26	50.3564	up
OTUD6B-AS1	0.568913	8.02065	11.485	1.14e-27	7.41e-27	51.677	up
LINC01278	0.568848	5.42195	14.4582	1.01e-40	1.12e-39	81.5413	up
SLC9B2	0.568825	6.73739	9.79471	4.48e-21	2.21e-20	36.6305	up
EML2-AS1	0.568609	5.97906	14.0997	4.57e-39	4.75e-38	77.7493	up
TRADD	0.568534	8.64205	15.4752	1.61e-45	2.16e-44	92.5325	up
RNF113A	0.568387	8.63086	11.6471	2.45e-28	1.64e-27	53.2026	up
TRMT1	0.568101	6.57049	11.0513	6.52e-26	3.93e-25	47.6646	up
SLC25A12	0.567352	6.49417	11.7792	6.95e-29	4.74e-28	54.4542	up
MFSD11	0.567224	7.45309	14.2338	1.1e-39	1.18e-38	79.1624	up
COLCA1	0.567089	4.36365	15.6858	1.57e-46	2.18e-45	94.8482	up
POLR3B	0.567006	7.86704	12.6862	9.59e-33	7.62e-32	63.2803	up
IRF2BPL	0.565832	9.2471	9.11561	1.25e-18	5.51e-18	31.0644	up
DFFB	0.565625	6.13514	10.3039	5.48e-23	2.93e-22	40.9913	up
PTP4A1	0.565393	7.93107	10.7704	8.49e-25	4.89e-24	45.1205	up
ALKBH7	0.56537	7.71061	12.6394	1.53e-32	1.21e-31	62.8156	up
GNPNAT1	0.565214	7.15832	11.6255	3.01e-28	2.01e-27	52.9986	up
CHAC1	0.564735	6.22742	9.67228	1.26e-20	6.08e-20	35.6055	up
CDC37	0.564643	8.04937	7.42375	4.05e-13	1.37e-12	18.5545	up
B4GALT7	0.564484	6.90432	14.4146	1.61e-40	1.77e-39	81.0767	up
ABCE1	0.564398	8.22871	8.71744	2.95e-17	1.22e-16	27.9405	up
TATDN3	0.564361	6.56341	12.8112	2.74e-33	2.22e-32	64.5264	up
METTL1	0.564168	7.35641	12.4459	1.05e-31	7.98e-31	60.9055	up
ZNF280C	0.564146	4.98291	11.2331	1.21e-26	7.52e-26	49.3349	up
PEBP1	0.563837	9.95907	11.8642	3.07e-29	2.12e-28	55.2652	up
KLHDC9	0.56371	6.71558	11.1364	2.97e-26	1.81e-25	48.444	up
ETNK1	0.563162	6.86935	11.2782	7.95e-27	4.96e-26	49.752	up
MAPKAPK2	0.563049	7.38766	12.6302	1.68e-32	1.32e-31	62.7249	up
TM9SF3	0.562989	9.60367	10.4829	1.12e-23	6.19e-23	42.561	up
ZBTB26	0.56298	6.13094	14.3426	3.47e-40	3.78e-39	80.3136	up
LINC01252	0.562881	5.2038	10.709	1.48e-24	8.43e-24	44.5698	up
ICE1	0.562571	8.72382	11.56	5.61e-28	3.7e-27	52.3811	up
ALCAM	0.562511	7.10721	11.2935	6.89e-27	4.3e-26	49.8932	up
RHBDD1	0.562219	7.53238	14.8191	2.08e-42	2.46e-41	85.4032	up
SEC13	0.562204	10.2322	14.1612	2.39e-39	2.52e-38	78.3964	up
MT-ND2	0.561756	12.6347	6.55657	1.21e-10	3.6e-10	12.9632	up
RPRD1A	0.561508	6.67288	12.2907	4.85e-31	3.57e-30	59.3844	up
NEAT1	0.5615	8.22944	8.64834	5.05e-17	2.07e-16	27.4092	up
ERCC4	0.561427	6.03433	16.5092	1.56e-50	2.54e-49	104.021	up
C15orf39	0.561403	6.73897	13.5465	1.5e-36	1.39e-35	71.9912	up
IZUMO4	0.561202	5.80607	13.7792	1.33e-37	1.3e-36	74.3987	up
FAM114A2	0.560993	7.72591	10.4495	1.51e-23	8.28e-23	42.2666	up
ZNF783	0.559524	6.88481	16.2982	1.68e-49	2.63e-48	101.654	up
BTD	0.559302	6.61624	12.1407	2.11e-30	1.51e-29	57.926	up
ISG15	0.558963	9.42744	3.93028	9.5e-05	0.000184542	-0.152217	up
AIP	0.558758	8.14475	13.7411	1.98e-37	1.91e-36	74.0034	up
PDIA3	0.558469	6.85647	12.0153	7.13e-30	5.05e-29	56.715	up
EPB41L4A-AS1	0.558307	7.38223	12.7445	5.35e-33	4.29e-32	63.861	up
ZBTB1	0.557894	5.42879	11.249	1.04e-26	6.49e-26	49.4821	up
TMEM179B	0.557636	8.92597	15.8921	1.59e-47	2.29e-46	97.1298	up
SLC16A7	0.55754	6.23123	9.30909	2.58e-19	1.18e-18	32.6202	up
RASA1	0.55748	8.59826	8.3947	3.54e-16	1.39e-15	25.4874	up
ANO5	0.557348	5.97466	4.20596	3.01e-05	6.12e-05	0.938259	up
MRPL40	0.557291	8.89853	9.88869	2.01e-21	1e-20	37.4237	up
NCK1	0.556633	7.15318	8.64709	5.1e-17	2.08e-16	27.3996	up
ST8SIA6-AS1	0.556004	5.52979	10.3718	3.01e-23	1.63e-22	41.5843	up
FASTKD2	0.555986	6.00613	14.3229	4.28e-40	4.64e-39	80.1046	up
NDUFAF1	0.555745	8.26224	10.2564	8.31e-23	4.42e-22	40.5777	up
ISOC1	0.555564	8.74785	7.25667	1.27e-12	4.2e-12	17.4319	up
HARS	0.555487	8.84129	11.8514	3.48e-29	2.4e-28	55.1424	up
DDIT3	0.555307	7.50869	11.9136	1.91e-29	1.33e-28	55.7377	up
TIMM9	0.555079	7.87814	12.6167	1.92e-32	1.51e-31	62.5914	up
IFT46	0.555067	7.22202	16.2784	2.11e-49	3.27e-48	101.432	up
SETD7	0.554855	7.13171	13.0081	3.74e-34	3.16e-33	66.5032	up
SEMA4A	0.554746	7.05426	10.1242	2.64e-22	1.37e-21	39.4343	up
YIPF1	0.554549	7.48542	14.0067	1.22e-38	1.24e-37	76.7727	up
NPRL2	0.553811	7.20443	18.9042	1.52e-62	4.3e-61	131.565	up
ZCRB1	0.553564	9.09572	11.949	1.35e-29	9.5e-29	56.0776	up
KLHL15	0.553561	7.89762	8.3968	3.48e-16	1.37e-15	25.503	up
PDIA2	0.553382	5.83547	5.44852	7.5e-08	1.86e-07	6.70226	up
MPP5	0.553255	6.29442	11.0558	6.25e-26	3.77e-25	47.7061	up
TLR10	0.553064	5.69541	8.62631	5.99e-17	2.44e-16	27.2405	up
RANBP6	0.552958	7.59355	9.2858	3.13e-19	1.42e-18	32.4317	up
NSMCE4A	0.552545	7.936	16.1985	5.17e-49	7.87e-48	100.539	up
C4orf48	0.55246	8.63322	8.7541	2.21e-17	9.21e-17	28.2236	up
ZNF331	0.552354	6.96997	14.1682	2.22e-39	2.34e-38	78.4698	up
RASSF8-AS1	0.552314	4.06163	12.1417	2.09e-30	1.5e-29	57.9352	up
PARD3	0.552072	6.71155	10.7484	1.04e-24	5.95e-24	44.9225	up
COL4A1	0.551933	8.66048	5.63811	2.68e-08	6.86e-08	7.70054	up
SDAD1	0.551744	8.05847	10.545	6.45e-24	3.59e-23	43.1095	up
MAN1B1	0.551698	7.64257	12.7069	7.79e-33	6.22e-32	63.4867	up
GNPTG	0.551651	8.25071	11.6887	1.65e-28	1.11e-27	53.5959	up
RGS1	0.551347	5.70229	4.09602	4.8e-05	9.58e-05	0.495029	up
SEC62	0.551173	9.37083	9.98707	8.64e-22	4.38e-21	38.2597	up
MRPL34	0.550692	8.42169	9.32357	2.29e-19	1.05e-18	32.7376	up
PPP1R3E	0.550331	6.88923	7.84319	2.1e-14	7.56e-14	21.4651	up
USP46	0.550305	5.37854	13.1935	5.67e-35	4.92e-34	68.3796	up
FAM219A	0.549854	7.50258	12.8538	1.78e-33	1.46e-32	64.9532	up
FCRL3	0.549493	6.41672	7.30073	9.41e-13	3.14e-12	17.7259	up
FUBP3	0.549264	6.67118	11.1987	1.67e-26	1.03e-25	49.0175	up
STAT4	0.549239	7.29167	8.51475	1.42e-16	5.66e-16	26.3915	up
ZNF692	0.549185	7.9715	9.43318	9.29e-20	4.31e-19	33.6308	up
AJAP1	0.549172	4.88786	9.3987	1.24e-19	5.71e-19	33.3489	up
GARNL3	0.549087	5.07107	12.5708	3.03e-32	2.37e-31	62.1369	up
UCKL1	0.549069	7.3337	15.1816	4.04e-44	5.12e-43	89.326	up
ERBIN	0.549055	9.15167	6.67222	5.86e-11	1.77e-10	13.6747	up
POMT1	0.548691	6.25887	9.70471	9.6e-21	4.65e-20	35.8762	up
BMPR2	0.548669	6.52549	10.8334	4.79e-25	2.78e-24	45.6872	up
IGLL3P	0.548429	10.9813	2.91188	0.00372975	0.0060138	-3.56615	up
GOLGA5	0.548056	8.66873	9.81217	3.86e-21	1.91e-20	36.7775	up
MPV17	0.547213	7.48737	8.49937	1.59e-16	6.34e-16	26.275	up
PAAF1	0.546758	7.54737	13.0744	1.91e-34	1.63e-33	67.1727	up
MMGT1	0.546571	9.25489	10.4634	1.34e-23	7.34e-23	42.3893	up
RELB	0.546515	6.43244	11.5863	4.37e-28	2.9e-27	52.629	up
VILL	0.546283	6.59605	13.1628	7.75e-35	6.7e-34	68.0677	up
CLPP	0.545444	8.32	12.1313	2.31e-30	1.65e-29	57.8349	up
RPL8	0.545417	12.5978	7.52247	2.04e-13	7.02e-13	19.2277	up
MAP9	0.544957	4.70936	14.0591	7.02e-39	7.22e-38	77.3226	up
LINC00992	0.544784	4.58395	11.6139	3.37e-28	2.24e-27	52.8888	up
PHTF1	0.544552	6.28605	10.383	2.72e-23	1.48e-22	41.6827	up
TMEM161A	0.544334	8.51486	16.7876	6.67e-52	1.16e-50	107.161	up
ATOX1	0.544238	9.41764	10.903	2.54e-25	1.5e-24	46.3163	up
TICAM1	0.543901	6.59817	13.6348	5.99e-37	5.69e-36	72.9022	up
ZFAND2A	0.543739	7.92265	10.2383	9.74e-23	5.17e-22	40.4206	up
SAT2	0.543539	8.92959	11.8562	3.32e-29	2.29e-28	55.1891	up
DEAF1	0.54352	5.71754	11.7477	9.4e-29	6.38e-28	54.1553	up
NDUFV1	0.543409	9.77172	11.2189	1.38e-26	8.55e-26	49.2038	up
MYO1D	0.543402	4.91859	13.4552	3.85e-36	3.54e-35	71.0518	up
LETMD1	0.543066	8.63146	12.8116	2.73e-33	2.21e-32	64.5307	up
PLCG2	0.542811	7.65967	12.1732	1.53e-30	1.11e-29	58.2413	up
SNX19	0.542674	7.39278	14.7169	6.28e-42	7.29e-41	84.3049	up
AP1AR	0.542658	4.58261	12.6296	1.69e-32	1.33e-31	62.719	up
ARRDC3	0.542521	8.22046	6.99865	7.12e-12	2.27e-11	15.7404	up
ERC2	0.542502	4.77673	6.51794	1.54e-10	4.55e-10	12.7279	up
AP3D1	0.54248	8.06554	14.0787	5.71e-39	5.9e-38	77.5286	up
METTL3	0.542428	7.69679	11.6459	2.48e-28	1.66e-27	53.1908	up
MYC	0.542425	9.60465	5.25942	2.03e-07	4.87e-07	5.73731	up
ITGAV	0.542365	8.98413	6.46352	2.16e-10	6.3e-10	12.3985	up
ZMAT1	0.542308	5.94116	10.2987	5.73e-23	3.06e-22	40.9458	up
ANKRD23	0.542251	5.84415	9.78388	4.91e-21	2.42e-20	36.5395	up
MFF	0.54207	8.34204	9.47493	6.57e-20	3.07e-19	33.973	up
AFFX-HUMISGF3A/M97935_MA_at	0.541567	7.71077	6.86843	1.67e-11	5.19e-11	14.9063	up
P4HA1	0.541565	8.03783	6.96703	8.76e-12	2.77e-11	15.5366	up
SYNGR2	0.54093	6.64054	11.9702	1.1e-29	7.76e-29	56.2803	up
COBLL1	0.540115	5.28236	17.3733	8.26e-55	1.64e-53	113.827	up
UCHL5	0.540072	6.73871	10.9219	2.14e-25	1.26e-24	46.4873	up
XPOT	0.539882	9.03537	10.3951	2.45e-23	1.33e-22	41.789	up
TMEM45A	0.539608	7.85832	4.1453	3.9e-05	7.84e-05	0.692328	up
RAB26	0.53954	6.38827	10.7201	1.34e-24	7.64e-24	44.6691	up
SLC16A1-AS1	0.539514	4.91419	17.6159	5.05e-56	1.05e-54	116.609	up
ZNF14	0.539358	7.02702	11.9415	1.46e-29	1.02e-28	56.0055	up
UVSSA	0.539333	7.14222	12.1572	1.79e-30	1.29e-29	58.0861	up
EFR3A	0.539318	9.08128	9.40961	1.13e-19	5.23e-19	33.4381	up
QPRT	0.539275	7.95522	12.181	1.42e-30	1.03e-29	58.3168	up
NOC2L	0.538874	6.60878	13.7278	2.27e-37	2.19e-36	73.8649	up
TTC37	0.538614	7.67122	9.0942	1.48e-18	6.52e-18	30.8938	up
QPCT	0.538249	10.1801	4.41236	1.22e-05	2.56e-05	1.80018	up
LARS	0.53781	7.67696	10.4865	1.09e-23	6e-23	42.5926	up
WDR46	0.537779	7.58362	12.4855	7.08e-32	5.43e-31	61.2951	up
SEC16A	0.537575	9.12764	9.3294	2.19e-19	9.98e-19	32.7849	up
ACVR2A	0.537548	6.59302	11.5033	9.6e-28	6.25e-27	51.8484	up
PCED1A	0.537477	7.84328	11.3364	4.62e-27	2.9e-26	50.2911	up
ZNF554	0.53686	6.72135	14.6681	1.06e-41	1.22e-40	83.7816	up
ZMAT3	0.536345	7.44118	10.1721	1.74e-22	9.11e-22	39.8479	up
CERCAM	0.536288	7.38327	9.53266	4.07e-20	1.92e-19	34.4481	up
HIVEP2	0.536249	6.43786	10.9096	2.39e-25	1.41e-24	46.3754	up
SMOC1	0.536203	6.97621	10.1787	1.64e-22	8.61e-22	39.9048	up
LIN52	0.536084	7.30989	12.3991	1.67e-31	1.25e-30	60.4454	up
POU6F1	0.535987	5.58259	12.4934	6.55e-32	5.03e-31	61.3728	up
SHROOM3	0.535961	4.89184	8.82026	1.32e-17	5.54e-17	28.737	up
TMEM64	0.535797	6.65084	8.97792	3.77e-18	1.62e-17	29.9722	up
ZBED5	0.535492	8.60156	14.5713	3.01e-41	3.4e-40	82.7461	up
MTA3	0.535366	5.54639	15.1276	7.28e-44	9.13e-43	88.7384	up
HIST1H2BJ	0.53518	4.63327	8.63713	5.51e-17	2.25e-16	27.3233	up
RIC1	0.535085	5.94022	21.6125	1.47e-76	9.58e-75	163.72	up
ATP6V1E2	0.5347	5.68238	15.8785	1.85e-47	2.65e-46	96.9791	up
FRMD6-AS1	0.534553	4.24453	9.92848	1.43e-21	7.18e-21	37.7611	up
APOL1	0.534531	7.62412	10.5716	5.09e-24	2.84e-23	43.3458	up
HLCS	0.534525	6.16664	17.1189	1.53e-53	2.85e-52	110.923	up
ZMYND19	0.533972	7.78241	13.5683	1.19e-36	1.12e-35	72.2156	up
TYSND1	0.533666	6.16756	17.8748	2.53e-57	5.64e-56	119.591	up
GGT7	0.533471	6.23986	14.9215	6.86e-43	8.31e-42	86.5072	up
CD79A	0.533415	7.0852	5.55548	4.21e-08	1.06e-07	7.26166	up
PDP2	0.533198	5.2459	14.7948	2.71e-42	3.18e-41	85.1412	up
S100PBP	0.533172	7.77029	10.6785	1.95e-24	1.11e-23	44.2972	up
SCARNA15	0.532942	6.04983	7.70006	5.85e-14	2.07e-13	20.4572	up
ACVR2B	0.532785	6.58093	16.2296	3.64e-49	5.6e-48	100.887	up
CNBP	0.532312	11.3232	7.86269	1.82e-14	6.59e-14	21.6035	up
CAPS	0.531945	6.29932	13.4884	2.73e-36	2.52e-35	71.393	up
TCEAL8	0.531539	7.79932	6.20793	1.02e-09	2.86e-09	10.8836	up
PTRH2	0.531447	8.19079	13.045	2.57e-34	2.18e-33	66.8759	up
ITCH	0.531203	6.66097	12.9628	5.92e-34	4.96e-33	66.0472	up
ARL5A	0.530738	7.36659	8.73142	2.64e-17	1.1e-16	28.0483	up
RAB3B	0.530721	4.87586	13.3254	1.47e-35	1.31e-34	69.7235	up
IGKV1OR2-108	0.530698	7.18425	4.23707	2.63e-05	5.38e-05	1.06568	up
HEMK1	0.53059	6.97381	15.9165	1.21e-47	1.75e-46	97.3999	up
GBF1	0.530532	7.62427	13.2227	4.2e-35	3.67e-34	68.6763	up
ASH1L	0.530325	8.39188	12.0343	5.93e-30	4.21e-29	56.8979	up
VCP	0.530216	9.27811	14.6607	1.15e-41	1.32e-40	83.702	up
INO80E	0.529966	7.10061	10.9757	1.31e-25	7.77e-25	46.9759	up
RBM41	0.529761	6.3933	10.7374	1.14e-24	6.56e-24	44.824	up
FAM46C	0.529633	10.3247	9.18293	7.23e-19	3.23e-18	31.6029	up
HMGCS1	0.528942	6.72236	14.6676	1.07e-41	1.23e-40	83.7762	up
NAAA	0.528917	7.18899	9.08448	1.6e-18	7.04e-18	30.8164	up
SLC25A14	0.528733	7.28865	12.894	1.19e-33	9.82e-33	65.3561	up
ZNF248	0.528349	6.68482	14.5971	2.28e-41	2.59e-40	83.0224	up
KDM2A	0.528321	8.57245	17.4142	5.16e-55	1.03e-53	114.295	up
SCN2A	0.528254	4.17463	11.8773	2.71e-29	1.87e-28	55.3906	up
ELL	0.528246	5.91073	16.5357	1.16e-50	1.89e-49	104.319	up
TRIM32	0.528239	6.3501	16.0351	3.22e-48	4.78e-47	98.7178	up
JSRP1	0.528105	6.57347	6.10101	1.92e-09	5.3e-09	10.2657	up
CPEB3	0.527928	4.29995	16.1594	8.01e-49	1.21e-47	100.102	up
TMEM150A	0.527579	5.38815	12.8346	2.16e-33	1.77e-32	64.7611	up
CSK	0.526889	9.5476	10.3036	5.49e-23	2.93e-22	40.9891	up
IGSF11	0.526563	4.69047	7.1645	2.36e-12	7.71e-12	16.8217	up
RABGGTB	0.526319	8.12842	11.1377	2.93e-26	1.79e-25	48.4568	up
SPATC1L	0.526254	6.31179	8.34918	5e-16	1.94e-15	25.1472	up
TYW1	0.526199	8.50498	9.84279	2.97e-21	1.47e-20	37.0356	up
DPH5	0.526099	6.64302	12.4843	7.16e-32	5.49e-31	61.2833	up
ILF3-AS1	0.526059	6.95504	8.36324	4.49e-16	1.75e-15	25.2521	up
VPS72	0.5259	8.42546	11.2267	1.28e-26	7.96e-26	49.2757	up
WDR6	0.525852	6.72121	15.188	3.76e-44	4.78e-43	89.3953	up
VEZT	0.525186	6.36317	10.9153	2.27e-25	1.34e-24	46.4278	up
FYTTD1	0.525177	8.53346	7.92601	1.15e-14	4.21e-14	22.0551	up
SCFD1	0.525036	8.49494	8.89399	7.34e-18	3.13e-17	29.3125	up
ARHGEF19	0.524842	6.46769	11.5454	6.45e-28	4.23e-27	52.244	up
CNTNAP1	0.52463	6.38604	10.8626	3.67e-25	2.15e-24	45.9503	up
BCS1L	0.524527	7.8354	13.526	1.85e-36	1.72e-35	71.78	up
GTF2E2	0.524436	7.80707	9.28661	3.1e-19	1.41e-18	32.4382	up
MS4A1	0.524191	6.78776	3.07618	0.00219487	0.00364395	-3.08172	up
MCFD2	0.524099	8.24517	11.1447	2.75e-26	1.68e-25	48.5208	up
SURF1	0.524055	9.29138	12.5518	3.66e-32	2.85e-31	61.949	up
COQ10A	0.523906	7.26254	7.98253	7.64e-15	2.81e-14	22.4606	up
SYCE1L	0.523326	6.62592	7.11159	3.37e-12	1.09e-11	16.4744	up
GKAP1	0.523251	6.93239	9.9173	1.57e-21	7.89e-21	37.6662	up
RHOB	0.523127	7.83622	9.10071	1.41e-18	6.19e-18	30.9456	up
MACC1	0.523024	4.83557	15.5835	4.87e-46	6.64e-45	93.7215	up
ATP6V1G1	0.522867	10.6904	7.81893	2.5e-14	8.97e-14	21.2932	up
KCNQ5	0.522834	4.97152	12.9267	8.54e-34	7.1e-33	65.6842	up
FER	0.522674	6.47717	16.5533	9.49e-51	1.56e-49	104.518	up
DAP	0.522131	9.14172	10.1087	3.02e-22	1.56e-21	39.3016	up
IKBKAP	0.521653	6.78448	15.4125	3.21e-45	4.26e-44	91.8455	up
SH2D3A	0.521408	5.49852	15.2556	1.8e-44	2.32e-43	90.1314	up
LAMA2	0.521145	5.13977	7.5894	1.28e-13	4.44e-13	19.6883	up
GOLGA1	0.520799	7.21199	13.9503	2.21e-38	2.23e-37	76.1823	up
C19orf12	0.520702	7.18434	12.8559	1.74e-33	1.43e-32	64.9738	up
TRPV1	0.520539	5.63519	11.1414	2.84e-26	1.73e-25	48.4902	up
COL4A2	0.520423	6.92919	5.70869	1.81e-08	4.7e-08	8.08	up
CLECL1	0.519843	5.63239	9.17019	8.01e-19	3.57e-18	31.5008	up
MCCC2	0.518815	5.78646	20.7982	2.58e-72	1.31e-70	153.979	up
PRMT5	0.518606	8.2369	10.7952	6.78e-25	3.92e-24	45.3427	up
TIGD1	0.51854	5.21528	8.89491	7.29e-18	3.1e-17	29.3198	up
VDR	0.518432	7.35371	12.5484	3.79e-32	2.94e-31	61.915	up
THAP7	0.518351	8.14268	11.2197	1.37e-26	8.49e-26	49.2115	up
TAPBP	0.518189	7.35613	13.7766	1.37e-37	1.34e-36	74.3716	up
CTC1	0.518018	6.63623	13.7679	1.5e-37	1.46e-36	74.2814	up
PDE8A	0.517976	7.44926	10.6113	3.56e-24	2e-23	43.6985	up
RPL15	0.517766	11.8125	9.85118	2.77e-21	1.37e-20	37.1064	up
KIAA2022	0.517495	4.15032	13.132	1.06e-34	9.12e-34	67.7559	up
TTC13	0.517369	8.14252	11.5434	6.57e-28	4.31e-27	52.225	up
ZNF782	0.517193	4.95665	10.2107	1.24e-22	6.56e-22	40.1815	up
ZBTB8OS	0.516865	9.40096	5.59458	3.4e-08	8.65e-08	7.46864	up
ZNF138	0.516791	5.92001	7.29921	9.51e-13	3.17e-12	17.7157	up
UTP3	0.516304	8.57925	10.6386	2.79e-24	1.57e-23	43.9411	up
SMAP2	0.516269	9.30829	7.11034	3.4e-12	1.1e-11	16.4662	up
SLC22A5	0.516114	6.66989	9.5761	2.83e-20	1.34e-19	34.8068	up
MAPKAPK5-AS1	0.516002	6.8843	16.9143	1.58e-52	2.83e-51	108.597	up
RABEPK	0.515982	6.20109	17.5499	1.08e-55	2.22e-54	115.851	up
IFT57	0.515959	6.31142	13.2463	3.3e-35	2.9e-34	68.9164	up
TRIM27	0.515926	8.58616	13.7462	1.88e-37	1.82e-36	74.0559	up
HIST1H2BE	0.515826	6.44357	9.16713	8.22e-19	3.66e-18	31.4763	up
CCDC91	0.515625	7.57238	8.15309	2.17e-15	8.21e-15	23.6985	up
MEN1	0.515553	7.79717	10.7257	1.27e-24	7.27e-24	44.7194	up
NEK8	0.515369	6.7541	8.87431	8.58e-18	3.64e-17	29.1586	up
SMIM19	0.514657	9.18155	7.61143	1.09e-13	3.82e-13	19.8407	up
UBIAD1	0.514655	7.45715	17.4024	5.91e-55	1.18e-53	114.16	up
GLG1	0.514469	8.99304	11.1523	2.56e-26	1.57e-25	48.5908	up
ZNF652	0.51421	7.37885	10.7504	1.02e-24	5.84e-24	44.9406	up
RFX5	0.513895	8.48497	12.5608	3.35e-32	2.61e-31	62.0379	up
ICAM3	0.513774	10.9514	7.65235	8.2e-14	2.88e-13	20.1246	up
FBXO41	0.513631	6.13467	12.5095	5.58e-32	4.3e-31	61.5311	up
CAND2	0.512948	6.52409	5.50408	5.56e-08	1.39e-07	6.99162	up
AMZ2P1	0.512854	5.21718	7.98866	7.3e-15	2.69e-14	22.5048	up
PRPF39	0.51269	7.91523	7.50459	2.31e-13	7.93e-13	19.1053	up
EXOSC5	0.512469	7.73798	12.6597	1.25e-32	9.89e-32	63.0174	up
RPL36	0.512466	12.0947	11.3689	3.4e-27	2.16e-26	50.5939	up
SMPD1	0.51155	6.60424	16.5402	1.1e-50	1.8e-49	104.37	up
ERMARD	0.511154	7.94649	11.8278	4.36e-29	3e-28	54.9173	up
PORCN	0.51063	6.23289	14.0384	8.74e-39	8.94e-38	77.1049	up
RAB8A	0.510584	10.0517	10.5729	5.03e-24	2.81e-23	43.357	up
RBM39	0.510579	7.77333	8.81384	1.38e-17	5.82e-17	28.687	up
GPR160	0.510057	9.69731	4.29866	2.01e-05	4.16e-05	1.3206	up
ZMPSTE24	0.509956	9.34266	9.99347	8.17e-22	4.15e-21	38.3143	up
PAPD7	0.509938	8.72419	10.3714	3.02e-23	1.63e-22	41.5814	up
NSRP1	0.509701	7.54668	10.3566	3.44e-23	1.86e-22	41.4512	up
ARIH2	0.509581	7.24373	13.5552	1.37e-36	1.28e-35	72.0807	up
PPTC7	0.509359	8.2575	9.48414	6.09e-20	2.85e-19	34.0487	up
SLC8A1-AS1	0.509273	4.31152	8.11756	2.83e-15	1.06e-14	23.4389	up
TMEM230	0.509234	11.6524	9.53557	3.97e-20	1.87e-19	34.472	up
MRNIP	0.509226	6.95726	14.7645	3.75e-42	4.39e-41	84.8164	up
SNAPC5	0.509023	8.58901	12.2894	4.91e-31	3.61e-30	59.3715	up
SLC39A8	0.508974	6.96792	12.4733	7.99e-32	6.12e-31	61.1743	up
CAV2	0.508744	7.30426	4.77801	2.24e-06	4.99e-06	3.42155	up
ZNF302	0.508737	7.33887	8.5832	8.36e-17	3.38e-16	26.9114	up
PLEKHB1	0.508626	5.08837	8.71313	3.05e-17	1.26e-16	27.9073	up
ACTR3C	0.507604	5.30419	7.0786	4.19e-12	1.35e-11	16.259	up
LEMD2	0.507273	6.64716	10.4597	1.38e-23	7.58e-23	42.3562	up
TM9SF2	0.507138	10.8006	6.45155	2.33e-10	6.78e-10	12.3264	up
C1orf53	0.506927	5.20865	12.696	8.7e-33	6.91e-32	63.3779	up
DOPEY1	0.506916	6.02422	12.7918	3.32e-33	2.69e-32	64.3332	up
RPP38	0.506878	7.37097	14.3731	2.51e-40	2.74e-39	80.6364	up
GSTA4	0.506862	8.01205	9.17767	7.54e-19	3.37e-18	31.5608	up
IP6K2	0.506741	7.98068	11.9134	1.91e-29	1.33e-28	55.7358	up
CDC37L1	0.506523	6.17306	11.3086	5.98e-27	3.74e-26	50.0335	up
GOLGA4	0.506401	9.07856	9.42276	1.01e-19	4.7e-19	33.5455	up
ATP11B	0.506276	6.94169	11.1363	2.97e-26	1.81e-25	48.4432	up
ATP5D	0.506262	8.50358	9.40762	1.15e-19	5.31e-19	33.4218	up
MRPS18B	0.505779	8.03496	11.9353	1.55e-29	1.08e-28	55.946	up
TECPR1	0.505702	7.30201	13.8602	5.69e-38	5.66e-37	75.2421	up
TMEM167A	0.505573	9.95579	8.75473	2.2e-17	9.16e-17	28.2286	up
SLC39A14	0.505256	6.02174	14.9723	3.95e-43	4.83e-42	87.0551	up
CAPN10-AS1	0.505235	5.52165	11.369	3.4e-27	2.15e-26	50.5948	up
DSCR8	0.505173	4.33299	5.22046	2.48e-07	5.92e-07	5.54235	up
ANKRD12	0.505097	8.03377	8.72254	2.83e-17	1.17e-16	27.9798	up
LMBRD2	0.504717	5.14887	18.4764	2.3e-60	5.83e-59	126.568	up
GHDC	0.504464	6.72237	10.0908	3.52e-22	1.82e-21	39.1474	up
TIMM17A	0.504372	8.44725	11.7172	1.26e-28	8.48e-28	53.8659	up
GMDS	0.503695	6.64479	8.96767	4.09e-18	1.76e-17	29.8914	up
KIAA1191	0.503346	9.2882	8.58734	8.1e-17	3.28e-16	26.9429	up
NFIL3	0.502589	8.20189	6.54723	1.29e-10	3.81e-10	12.9062	up
GSTP1	0.502555	9.69872	8.18135	1.76e-15	6.68e-15	23.9055	up
CLK2	0.502497	8.91671	8.07414	3.9e-15	1.45e-14	23.1229	up
NAT9	0.502181	7.74454	14.6266	1.66e-41	1.9e-40	83.3373	up
OTOGL	0.502042	6.31211	6.29945	5.88e-10	1.68e-09	11.4199	up
EIF2B4	0.501968	8.48253	13.1229	1.16e-34	1e-33	67.6632	up
DLAT	0.501897	7.12408	8.11867	2.81e-15	1.05e-14	23.447	up
ZFP36	0.501889	10.1812	7.27783	1.1e-12	3.65e-12	17.5729	up
NACA	0.501888	8.10777	12.8991	1.13e-33	9.35e-33	65.407	up
IFI35	0.50188	8.01246	7.61643	1.06e-13	3.69e-13	19.8753	up
DHFR2	0.501859	6.09018	12.4893	6.82e-32	5.23e-31	61.3326	up
PIGF	0.501813	8.08718	7.14165	2.75e-12	8.96e-12	16.6715	up
UPF3A	0.501793	5.75966	12.3602	2.44e-31	1.83e-30	60.0642	up
RP9	0.501717	6.63051	7.61005	1.1e-13	3.85e-13	19.8311	up
SC5D	0.501707	7.77893	7.09025	3.88e-12	1.25e-11	16.335	up
APH1A	0.5016	8.24391	9.02409	2.6e-18	1.13e-17	30.337	up
TRIM65	0.501504	5.9922	9.60347	2.25e-20	1.07e-19	35.0336	up
BTBD3	0.501301	7.4694	5.54362	4.49e-08	1.13e-07	7.19918	up
TMEM25	0.501064	5.84114	14.8219	2.02e-42	2.4e-41	85.4328	up
NES	0.500957	6.34325	7.51618	2.13e-13	7.32e-13	19.1846	up
MBLAC2	0.500671	4.227	14.8306	1.84e-42	2.18e-41	85.5265	up
HEXIM2	0.500596	6.0116	9.63782	1.69e-20	8.09e-20	35.3187	up
KAT6B	0.500129	7.11991	15.7979	4.53e-47	6.39e-46	96.0864	up
MZF1	0.500075	7.7573	12.9792	5.02e-34	4.21e-33	66.2123	up
SMAGP	0.500024	6.72081	8.88282	8.02e-18	3.41e-17	29.2251	up
IZUMO1	-0.500066	4.4479	-12.3379	3.05e-31	2.27e-30	59.8457	down
NBEAL2	-0.500314	8.00227	-8.78391	1.75e-17	7.33e-17	28.4546	down
SLITRK4	-0.500582	4.63141	-9.03724	2.34e-18	1.02e-17	30.4412	down
LINC01405	-0.501319	5.20005	-3.60772	0.000335374	0.000612607	-1.33897	down
CREG1	-0.502181	10.9508	-8.16231	2.03e-15	7.68e-15	23.766	down
ZNF667-AS1	-0.502263	7.45006	-7.79112	3.05e-14	1.09e-13	21.0966	down
CRISPLD2	-0.502587	7.86545	-14.1605	2.4e-39	2.53e-38	78.389	down
RPA1	-0.502614	8.74415	-10.8183	5.49e-25	3.18e-24	45.5512	down
TTLL12	-0.502723	8.21618	-10.4776	1.18e-23	6.48e-23	42.5141	down
MAOB	-0.5029	7.56885	-8.44285	2.45e-16	9.7e-16	25.8488	down
TET3	-0.50335	7.68493	-15.3003	1.1e-44	1.43e-43	90.6194	down
MYH7	-0.503491	6.25337	-2.16287	0.0309565	0.0434828	-5.44545	down
ZMAT2	-0.503539	9.77512	-12.4267	1.27e-31	9.61e-31	60.7167	down
LAMTOR1	-0.50373	10.3967	-9.25377	4.06e-19	1.83e-18	32.1729	down
SLC16A5	-0.50431	6.68395	-15.0221	2.3e-43	2.83e-42	87.5949	down
TRAIP	-0.504822	6.46165	-9.35136	1.83e-19	8.36e-19	32.9634	down
ERI1	-0.505874	7.02164	-8.71081	3.1e-17	1.28e-16	27.8893	down
CNTLN	-0.506073	5.50089	-16.301	1.63e-49	2.55e-48	101.685	down
ANGPT1	-0.506213	6.79349	-10.5812	4.67e-24	2.61e-23	43.4307	down
GRB10	-0.506349	7.7231	-11.3841	2.95e-27	1.88e-26	50.7352	down
STK39	-0.506899	7.62783	-6.40335	3.13e-10	9.05e-10	12.0371	down
NPY1R	-0.507744	5.42937	-4.38487	1.38e-05	2.88e-05	1.68316	down
GALNT14	-0.50828	6.94346	-10.7147	1.41e-24	8.02e-24	44.6202	down
NUPR1	-0.508538	7.32384	-7.14874	2.63e-12	8.55e-12	16.718	down
FSCN1	-0.508561	7.71108	-10.428	1.83e-23	9.99e-23	42.0772	down
OSBPL1A	-0.508721	7.58015	-9.14654	9.71e-19	4.32e-18	31.3115	down
FNDC1	-0.508897	7.31363	-3.4238	0.00066081	0.00116834	-1.97214	down
PISD	-0.508948	8.26372	-11.4241	2.03e-27	1.3e-26	51.1082	down
HTR7P1	-0.509079	5.86377	-12.0555	4.83e-30	3.44e-29	57.1021	down
ADGRL4	-0.509092	8.09748	-6.76113	3.33e-11	1.02e-10	14.229	down
SPAG11B	-0.509358	5.06131	-9.80566	4.08e-21	2.01e-20	36.7227	down
SCGB3A1	-0.509433	6.29146	-10.3581	3.39e-23	1.83e-22	41.4648	down
GAPVD1	-0.509663	8.75575	-13.5649	1.24e-36	1.16e-35	72.1809	down
TMEM246	-0.509804	6.28525	-16.2257	3.8e-49	5.84e-48	100.843	down
DIAPH2	-0.509881	6.30326	-11.9251	1.71e-29	1.19e-28	55.8478	down
NUP58	-0.509939	6.62552	-11.4965	1.02e-27	6.65e-27	51.7849	down
C1D	-0.509962	7.00366	-4.42454	1.15e-05	2.43e-05	1.85227	down
AFFX-r2-Bs-dap-5_at	-0.51007	4.41046	-3.19571	0.00147015	0.00249298	-2.71309	down
LIG1	-0.510364	8.72317	-8.67143	4.22e-17	1.73e-16	27.5864	down
C20orf173	-0.510367	7.7848	-8.9051	6.72e-18	2.87e-17	29.3995	down
CHAF1A	-0.510391	7.38815	-11.53	7.46e-28	4.88e-27	52.0994	down
BACE1	-0.510556	6.92358	-15.1851	3.88e-44	4.93e-43	89.364	down
FNBP1	-0.510606	9.13137	-9.1528	9.23e-19	4.11e-18	31.3616	down
PKDCC	-0.51084	7.39612	-9.09094	1.52e-18	6.69e-18	30.8678	down
DYNLT1	-0.511143	10.4973	-10.1056	3.1e-22	1.61e-21	39.2747	down
CAPZB	-0.511147	9.9314	-11.0995	4.18e-26	2.54e-25	48.1057	down
CRH	-0.512131	5.90306	-8.50028	1.58e-16	6.3e-16	26.2819	down
FKBPL	-0.512146	7.11416	-10.0115	7e-22	3.56e-21	38.4684	down
UBASH3A	-0.512175	5.65937	-9.96878	1.01e-21	5.11e-21	38.1038	down
LAMTOR5	-0.512535	10.162	-9.17546	7.68e-19	3.43e-18	31.543	down
THRSP	-0.512845	6.95132	-4.8131	1.89e-06	4.24e-06	3.58345	down
AGPS	-0.512902	7.62688	-7.83883	2.17e-14	7.8e-14	21.4342	down
AFFX-HUMRGE/M10098_3_at	-0.513062	10.5728	-2.98836	0.00292264	0.00477606	-3.34386	down
ABCA8	-0.513451	6.05794	-8.93433	5.33e-18	2.28e-17	29.629	down
RPL3L	-0.513454	5.09096	-4.64897	4.13e-06	9.01e-06	2.8357	down
LGALSL	-0.513492	8.19801	-9.76451	5.79e-21	2.84e-20	36.3769	down
ZNF680	-0.513611	7.26782	-9.94923	1.2e-21	6.03e-21	37.9374	down
PRELID2	-0.513681	7.35442	-12.2204	9.66e-31	7.02e-30	58.6992	down
FAM150B	-0.513843	4.81231	-8.95104	4.67e-18	2e-17	29.7604	down
VWCE	-0.514536	7.16347	-9.48295	6.15e-20	2.88e-19	34.0389	down
FDFT1	-0.514863	9.85236	-10.1609	1.92e-22	1e-21	39.7509	down
AXL	-0.515032	8.06829	-10.321	4.71e-23	2.53e-22	41.1404	down
ELMO3	-0.515168	6.41474	-8.03063	5.37e-15	1.99e-14	22.8076	down
CTSV	-0.51541	6.92812	-14.2888	6.16e-40	6.63e-39	79.7434	down
RAE1	-0.515533	8.6367	-13.6153	7.33e-37	6.91e-36	72.7011	down
COL21A1	-0.515755	6.93624	-4.83418	1.71e-06	3.85e-06	3.68124	down
KIAA1524	-0.516011	6.11441	-8.80518	1.48e-17	6.22e-17	28.6197	down
ADORA2B	-0.517349	6.19422	-10.9214	2.15e-25	1.27e-24	46.4825	down
SLC25A40	-0.517366	8.44315	-6.76268	3.29e-11	1.01e-10	14.2387	down
STAT3	-0.517405	8.97534	-10.3159	4.93e-23	2.64e-22	41.0957	down
COL18A1	-0.517694	7.64521	-9.75835	6.1e-21	2.98e-20	36.3252	down
SGO1	-0.517986	6.08306	-9.45913	7.5e-20	3.49e-19	33.8433	down
TNFSF10	-0.518032	8.96673	-5.69912	1.91e-08	4.94e-08	8.02829	down
RPE	-0.518205	8.00806	-8.91706	6.11e-18	2.61e-17	29.4933	down
TRIOBP	-0.51834	7.97647	-21.4507	1.03e-75	6.27e-74	161.781	down
E2F7	-0.51855	6.96102	-9.13995	1.02e-18	4.55e-18	31.2587	down
BACE2	-0.518606	7.09195	-11.5702	5.1e-28	3.37e-27	52.4768	down
UPP1	-0.51898	7.46142	-7.75486	3.96e-14	1.41e-13	20.8413	down
CD96	-0.519199	4.94257	-12.0982	3.19e-30	2.28e-29	57.5141	down
ACTR2	-0.519684	9.79954	-6.55883	1.2e-10	3.56e-10	12.977	down
RECQL4	-0.519689	8.00001	-10.7222	1.31e-24	7.5e-24	44.6878	down
CLDN5	-0.519853	8.02696	-9.41876	1.05e-19	4.85e-19	33.5128	down
MS4A4A	-0.519991	8.0588	-5.35074	1.26e-07	3.07e-07	6.19945	down
MFSD13A	-0.520138	6.2042	-11.0168	8.96e-26	5.37e-25	47.3499	down
SLC39A11	-0.520966	7.50466	-9.47947	6.33e-20	2.96e-19	34.0103	down
GFOD1	-0.521065	7.53031	-12.2939	4.69e-31	3.46e-30	59.4163	down
MDM1	-0.521571	7.09379	-9.07603	1.71e-18	7.52e-18	30.7491	down
SGCG	-0.521655	5.54058	-6.39016	3.39e-10	9.79e-10	11.9583	down
TBC1D2	-0.521715	6.65347	-9.63219	1.77e-20	8.47e-20	35.2719	down
PI4K2A	-0.521925	7.47159	-14.3177	4.53e-40	4.9e-39	80.0494	down
HOXB2	-0.522401	8.99821	-9.23351	4.79e-19	2.15e-18	32.0095	down
POLD3	-0.522407	7.53459	-15.2153	2.79e-44	3.57e-43	89.6923	down
METTL21A	-0.522989	7.37814	-9.11657	1.24e-18	5.47e-18	31.0721	down
ACHE	-0.523028	5.94418	-9.78931	4.69e-21	2.31e-20	36.5851	down
CD99	-0.524596	9.15152	-7.95721	9.19e-15	3.37e-14	22.2787	down
EIF5A2	-0.524771	5.12116	-13.3068	1.77e-35	1.57e-34	69.5332	down
PC	-0.524811	6.98283	-9.5666	3.06e-20	1.45e-19	34.7283	down
CCL4	-0.524841	9.03312	-6.56339	1.16e-10	3.46e-10	13.0049	down
CD3G	-0.525125	6.39032	-7.24911	1.34e-12	4.42e-12	17.3816	down
GIMAP6	-0.52514	8.10205	-7.00129	6.99e-12	2.23e-11	15.7574	down
RUNDC3A	-0.525367	7.10831	-11.7821	6.76e-29	4.62e-28	54.4819	down
MIS18BP1	-0.52542	7.20552	-9.53553	3.97e-20	1.87e-19	34.4717	down
ZDHHC3	-0.525432	7.76818	-16.0236	3.66e-48	5.42e-47	98.5902	down
HIP1	-0.525564	6.43089	-14.9732	3.91e-43	4.78e-42	87.0659	down
SIGLEC9	-0.526065	6.29449	-12.4356	1.16e-31	8.82e-31	60.8036	down
SERPING1	-0.526684	8.72487	-6.29017	6.22e-10	1.77e-09	11.3652	down
GDPD5	-0.526877	7.94493	-9.04327	2.23e-18	9.73e-18	30.489	down
CCR5	-0.527453	8.31437	-6.46443	2.15e-10	6.27e-10	12.404	down
FBXL5	-0.527663	9.22748	-9.81903	3.64e-21	1.8e-20	36.8353	down
PPP1R15A	-0.527682	7.7368	-10.3981	2.38e-23	1.3e-22	41.8148	down
CYB5R3	-0.527803	9.2383	-12.6701	1.13e-32	8.93e-32	63.1206	down
WBP2	-0.528073	8.80415	-10.4871	1.08e-23	5.96e-23	42.5982	down
TOP1	-0.5282	9.54214	-4.91626	1.15e-06	2.62e-06	4.06571	down
FERMT3	-0.528519	9.41258	-10.0996	3.26e-22	1.69e-21	39.2231	down
MEPE	-0.528556	7.16416	-5.28475	1.78e-07	4.29e-07	5.86475	down
MGST3	-0.528903	10.989	-12.5442	3.95e-32	3.07e-31	61.8733	down
NTN4	-0.529473	4.95036	-5.97129	4.09e-09	1.11e-08	9.52878	down
CTSW	-0.529531	7.73805	-7.1375	2.83e-12	9.2e-12	16.6442	down
CD247	-0.530052	7.43139	-9.17631	7.63e-19	3.4e-18	31.5499	down
BCL11A	-0.530753	8.87779	-7.37188	5.78e-13	1.95e-12	18.2037	down
TTN-AS1	-0.530883	6.80508	-9.07299	1.76e-18	7.7e-18	30.725	down
MAPRE2	-0.531288	7.56225	-21.4986	5.77e-76	3.59e-74	162.355	down
BLOC1S2	-0.531663	9.78777	-9.22901	4.97e-19	2.23e-18	31.9733	down
CLEC12B	-0.531936	4.77506	-11.2712	8.49e-27	5.29e-26	49.6868	down
RFTN1	-0.532781	9.30496	-8.70967	3.13e-17	1.29e-16	27.8806	down
POLA1	-0.532921	7.60431	-8.92328	5.82e-18	2.49e-17	29.5422	down
CRTAM	-0.533027	5.50027	-7.87251	1.7e-14	6.15e-14	21.6734	down
FIGNL1	-0.533899	7.3323	-10.0998	3.26e-22	1.69e-21	39.2252	down
CRHBP	-0.53411	6.6061	-6.22278	9.32e-10	2.62e-09	10.9702	down
AFFX-r2-Bs-dap-M_at	-0.535075	3.98165	-2.74445	0.00624767	0.00977706	-4.03326	down
GHR	-0.535139	7.88797	-4.24587	2.53e-05	5.18e-05	1.10189	down
MSRA	-0.535297	8.26931	-15.9723	6.49e-48	9.49e-47	98.0198	down
2022-09-05	-0.535606	6.28201	-7.20424	1.81e-12	5.93e-12	17.084	down
UBB	-0.535616	13.4356	-13.7604	1.62e-37	1.57e-36	74.2037	down
CPNE3	-0.535759	9.62189	-5.75324	1.41e-08	3.69e-08	8.32173	down
SNX20	-0.535933	7.19209	-17.7356	1.27e-56	2.72e-55	117.986	down
TSTA3	-0.536392	8.93325	-8.95909	4.38e-18	1.88e-17	29.8238	down
ATG14	-0.537056	8.15928	-10.0482	5.1e-22	2.61e-21	38.7821	down
CHD3	-0.537864	7.32218	-13.4045	6.5e-36	5.89e-35	70.5319	down
PFKFB4	-0.538269	6.75437	-15.9563	7.75e-48	1.13e-46	97.8423	down
PFKP	-0.538685	5.92229	-8.5394	1.17e-16	4.7e-16	26.5783	down
ITK	-0.5388	7.01917	-6.92865	1.13e-11	3.54e-11	15.2903	down
SOD2	-0.538892	7.11168	-11.5286	7.56e-28	4.95e-27	52.0857	down
AFFX-DapX-M_at	-0.540085	4.16143	-2.97509	0.00305008	0.00497432	-3.38282	down
FAT3	-0.540875	6.41152	-6.28259	6.51e-10	1.85e-09	11.3206	down
MFSD10	-0.541123	8.30528	-10.1004	3.24e-22	1.68e-21	39.2298	down
ELOVL5	-0.541427	8.93561	-11.7094	1.35e-28	9.12e-28	53.7921	down
MYL12B	-0.542335	9.0126	-7.89418	1.45e-14	5.27e-14	21.8278	down
PTGR1	-0.54237	6.3013	-11.5491	6.23e-28	4.09e-27	52.2786	down
CDO1	-0.54278	6.66113	-5.16677	3.27e-07	7.73e-07	5.27582	down
MGME1	-0.543072	8.97831	-7.23191	1.5e-12	4.94e-12	17.2674	down
GNAZ	-0.543233	7.32436	-9.67566	1.23e-20	5.92e-20	35.6337	down
MPC2	-0.544049	8.13574	-9.23774	4.63e-19	2.08e-18	32.0436	down
PLB1	-0.544313	7.74422	-13.8224	8.46e-38	8.35e-37	74.848	down
TESPA1	-0.544323	6.79229	-13.036	2.82e-34	2.39e-33	66.785	down
CARHSP1	-0.544627	8.32042	-13.7014	2.99e-37	2.87e-36	73.5911	down
METTL22	-0.544673	7.70443	-11.7579	8.52e-29	5.79e-28	54.252	down
FCHO2	-0.544778	8.81767	-11.4443	1.67e-27	1.08e-26	51.2967	down
KMT5A	-0.544884	7.98702	-11.1634	2.31e-26	1.42e-25	48.6926	down
BAG4	-0.544938	6.24994	-10.0457	5.21e-22	2.66e-21	38.761	down
SPINK2	-0.545434	6.79063	-8.28309	8.23e-16	3.17e-15	24.6558	down
ATG16L2	-0.545953	7.5206	-8.64813	5.06e-17	2.07e-16	27.4076	down
APBB1IP	-0.546017	7.25121	-15.032	2.07e-43	2.55e-42	87.7014	down
MZT1	-0.546487	9.04462	-9.03887	2.31e-18	1.01e-17	30.4541	down
HDC	-0.546533	6.82007	-9.91267	1.64e-21	8.2e-21	37.6269	down
KLHL7	-0.546779	7.22344	-9.12227	1.18e-18	5.22e-18	31.1175	down
COMP	-0.547145	7.10554	-2.52505	0.0118318	0.017781	-4.6045	down
KIF22	-0.547413	7.0629	-11.4524	1.55e-27	1e-26	51.3721	down
SESTD1	-0.547445	6.8764	-11.8507	3.5e-29	2.41e-28	55.1361	down
CSRP2	-0.547497	7.3041	-5.86131	7.68e-09	2.04e-08	8.91498	down
MEIS1	-0.547713	5.71491	-11.3681	3.43e-27	2.17e-26	50.5858	down
TBC1D4	-0.547869	7.19242	-8.83856	1.14e-17	4.81e-17	28.8795	down
FAM129C	-0.547939	6.25254	-8.50503	1.53e-16	6.08e-16	26.3179	down
CCDC68	-0.54796	6.04982	-9.25378	4.06e-19	1.83e-18	32.1729	down
KDELC1	-0.548047	5.83966	-10.0341	5.76e-22	2.94e-21	38.6611	down
TRPM2	-0.548097	7.13764	-11.5154	8.57e-28	5.59e-27	51.9621	down
RGL1	-0.548319	9.05593	-8.42018	2.92e-16	1.15e-15	25.6784	down
GNB2	-0.548409	9.6067	-8.58045	8.54e-17	3.45e-16	26.8904	down
NHSL2	-0.548618	6.70716	-15.9592	7.51e-48	1.09e-46	97.874	down
TNNC2	-0.548869	6.76383	-2.84413	0.00460925	0.0073492	-3.75841	down
PHOSPHO1	-0.548958	5.38242	-8.87647	8.44e-18	3.58e-17	29.1755	down
C1QA	-0.549085	9.11805	-6.47057	2.07e-10	6.05e-10	12.441	down
OMD	-0.549238	6.90992	-3.44466	0.000612783	0.00108847	-1.9019	down
DNAJC6	-0.54957	6.95136	-14.65	1.29e-41	1.48e-40	83.5877	down
LRRC2	-0.550604	5.36627	-5.65463	2.45e-08	6.28e-08	7.78901	down
OPTN	-0.551346	9.07326	-10.0434	5.31e-22	2.72e-21	38.741	down
ELOVL1	-0.551392	8.64663	-11.4348	1.83e-27	1.17e-26	51.2078	down
HIST1H3H	-0.551438	6.47059	-6.7176	4.39e-11	1.34e-10	13.9568	down
SPNS2	-0.551479	7.77101	-13.6276	6.45e-37	6.11e-36	72.828	down
PPOX	-0.55156	7.2917	-8.41249	3.09e-16	1.22e-15	25.6207	down
DTYMK	-0.552559	8.63149	-12.16	1.74e-30	1.26e-29	58.1134	down
PRR5L	-0.552688	6.06007	-13.9893	1.47e-38	1.49e-37	76.5904	down
GALNT6	-0.553083	7.48441	-8.50648	1.51e-16	6.02e-16	26.3288	down
CSRP3	-0.55344	5.57021	-2.91274	0.00371972	0.00599871	-3.5637	down
FLOT2	-0.553655	8.41148	-13.0329	2.91e-34	2.47e-33	66.7534	down
SULT1B1	-0.553837	6.12149	-10.4168	2.02e-23	1.1e-22	41.9796	down
RAP1A	-0.554351	7.11264	-13.4526	3.95e-36	3.63e-35	71.0255	down
TNIK	-0.554489	6.08436	-17.4596	3.06e-55	6.17e-54	114.815	down
ARL6IP6	-0.554866	7.50764	-13.9315	2.69e-38	2.71e-37	75.9858	down
CYP4X1	-0.555018	5.39154	-6.45396	2.29e-10	6.68e-10	12.3409	down
CHL1	-0.555038	4.80237	-13.1301	1.08e-34	9.29e-34	67.7363	down
UROS	-0.555117	6.71765	-12.5211	4.97e-32	3.84e-31	61.6459	down
MYOM1	-0.55584	7.54864	-4.83004	1.75e-06	3.92e-06	3.66201	down
TRAC	-0.555847	8.00454	-6.48591	1.88e-10	5.52e-10	12.5337	down
CD101	-0.556519	5.99341	-13.0023	3.97e-34	3.35e-33	66.4444	down
DHRS3	-0.556634	7.97712	-9.4513	8e-20	3.72e-19	33.7792	down
RTN3	-0.556963	10.9797	-10.5671	5.3e-24	2.95e-23	43.3055	down
PPP1R3C	-0.557329	7.27399	-3.81207	0.000152444	0.000289685	-0.598346	down
USP12	-0.557663	8.91053	-11.9801	1e-29	7.07e-29	56.3757	down
MAP4K4	-0.55803	7.85735	-12.0999	3.13e-30	2.24e-29	57.5308	down
FITM1	-0.55832	6.13425	-6.98484	7.79e-12	2.47e-11	15.6512	down
ATP9A	-0.558359	6.39775	-8.78239	1.77e-17	7.41e-17	28.4428	down
STAB2	-0.558534	6.29398	-12.9238	8.79e-34	7.3e-33	65.655	down
C10orf54	-0.558586	8.39444	-11.3149	5.64e-27	3.53e-26	50.0919	down
MAN2A2	-0.558918	8.52236	-11.4624	1.41e-27	9.12e-27	51.4661	down
TMEM200B	-0.559382	6.24857	-9.07136	1.78e-18	7.8e-18	30.712	down
GJA1	-0.56008	9.58649	-4.32975	1.76e-05	3.65e-05	1.45057	down
USP32	-0.560164	7.08266	-16.2171	4.19e-49	6.4e-48	100.746	down
KNSTRN	-0.560304	8.22195	-11.0294	7.97e-26	4.79e-25	47.4652	down
CXCL3	-0.560534	5.48165	-8.5292	1.27e-16	5.07e-16	26.501	down
AATK	-0.560628	8.33923	-13.0611	2.19e-34	1.86e-33	67.038	down
HENMT1	-0.560641	8.5187	-13.7023	2.97e-37	2.84e-36	73.6004	down
NRBF2	-0.561293	7.61118	-6.33816	4.65e-10	1.33e-09	11.6488	down
HMGB1P4	-0.56132	9.02525	-10.6305	3e-24	1.69e-23	43.8686	down
TNNI1	-0.561437	6.22421	-3.20418	0.00142834	0.00242644	-2.68647	down
GATA2	-0.561957	7.19907	-13.7444	1.91e-37	1.85e-36	74.0369	down
STEAP4	-0.562222	6.46436	-10.2792	6.8e-23	3.63e-22	40.7762	down
PPP1R3D	-0.563007	7.02634	-9.44534	8.4e-20	3.91e-19	33.7303	down
CNIH4	-0.563748	8.1352	-10.854	3.97e-25	2.32e-24	45.8725	down
ELOVL3	-0.56378	5.53502	-10.8525	4.03e-25	2.35e-24	45.8593	down
MGAT4A	-0.56388	6.01781	-14.8825	1.05e-42	1.26e-41	86.0864	down
POC1A	-0.564609	6.90572	-14.2302	1.15e-39	1.22e-38	79.124	down
NSUN5	-0.564663	8.12458	-8.98345	3.6e-18	1.55e-17	30.0158	down
BCAT1	-0.565134	7.08289	-8.92103	5.92e-18	2.53e-17	29.5245	down
PLIN3	-0.565348	8.55872	-10.2207	1.14e-22	6.01e-22	40.2687	down
RAP2B	-0.565647	6.95228	-14.8813	1.06e-42	1.28e-41	86.0734	down
ELOVL6	-0.565727	6.23369	-12.4287	1.24e-31	9.43e-31	60.736	down
CXCL10	-0.56627	7.48325	-4.17068	3.5e-05	7.08e-05	0.794798	down
PTPRJ	-0.566501	8.36979	-15.5123	1.07e-45	1.44e-44	92.94	down
TSPAN33	-0.56677	8.10996	-12.2787	5.45e-31	4e-30	59.268	down
CEBPB	-0.566833	10.9785	-10.3809	2.77e-23	1.5e-22	41.6647	down
CLEC4M	-0.566987	5.94839	-8.98988	3.42e-18	1.48e-17	30.0666	down
ADAP1	-0.567262	7.71838	-12.9923	4.39e-34	3.7e-33	66.3441	down
TRDC	-0.567344	6.47623	-6.75969	3.36e-11	1.03e-10	14.22	down
PHLPP1	-0.567672	4.95861	-10.9807	1.25e-25	7.44e-25	47.0208	down
DTX4	-0.567841	7.73708	-9.12684	1.14e-18	5.04e-18	31.1541	down
MCM6	-0.568115	7.57084	-13.4762	3.1e-36	2.86e-35	71.2674	down
FHL3	-0.568379	7.69841	-9.38932	1.34e-19	6.15e-19	33.2725	down
WSB1	-0.568593	7.39672	-9.73826	7.23e-21	3.52e-20	36.1568	down
OSTF1	-0.569041	9.78745	-7.25278	1.3e-12	4.31e-12	17.406	down
B4GALT6	-0.569477	5.56122	-17.5887	6.91e-56	1.43e-54	116.297	down
PTGER4	-0.569528	7.69715	-13.1463	9.17e-35	7.91e-34	67.9008	down
UBXN6	-0.569649	8.95397	-10.6286	3.05e-24	1.72e-23	43.8517	down
TLN2	-0.57007	6.99184	-17.2028	5.84e-54	1.1e-52	111.878	down
BRCA1	-0.570388	7.3019	-13.3829	8.11e-36	7.32e-35	70.3111	down
ITGAD	-0.570495	6.7673	-8.58211	8.43e-17	3.41e-16	26.9031	down
[truncated: 1,475 more rows]
